# Supplementary material for: Maternal Diets Trigger Sex-Specific Divergent Trajectories of Gene Expression and Epigenetic Systems in Mouse Placenta
Source: PLoS One. 2012 Nov 5;7(11):e47986. doi: 10.1371/journal.pone.0047986 (PMC3489896; doi:10.1371/journal.pone.0047986)
Supplement: Table S1 — Limma tables for the 4 comparisons (F HFD vs CD, M HFD vs CD, CD F vs M, HFD F vs M). Excel file. (XLS) [file pone.0047986.s003.xls]

## Sheet: F HFD vs CD
Spot ID	Raw pValue	Adj pValue	logFC	Ratio H/C	probeset_id	seqname	strand	start	stop	total_probes	gene_assignment
6837144	3.83094e-05	0.848593	-0.538358	0.688554	6837144	chr15	-	79774335	79856031	123	NM_011057 // Pdgfb // platelet derived growth factor, B polypeptide // 15 E|15 46.8 cM // 18591 /// ENSMUST00000000500 // Pdgfb // platelet derived growth factor, B polypeptide // 15 E|15 46.8 cM // 18591 /// BC053430 // Pdgfb // platelet derived growth factor, B polypeptide // 15 E|15 46.8 cM // 18591
6954269	0.000109552	0.848593	0.512325	1.42635	6954269	chr6	-	65068762	65123562	123	NM_019455 // Hpgds // hematopoietic prostaglandin D synthase // 6|6 D-E // 54486 /// ENSMUST00000031982 // Hpgds // hematopoietic prostaglandin D synthase // 6|6 D-E // 54486 /// D82072 // Hpgds // hematopoietic prostaglandin D synthase // 6|6 D-E // 54486
6779834	0.000213068	0.864781	-0.53205	0.691571	6779834	chr11	+	32121030	32132700	84	NM_010822 // Mpg // N-methylpurine-DNA glycosylase // 11 A4|11 16.0 cM // 268395 /// ENSMUST00000020528 // Mpg // N-methylpurine-DNA glycosylase // 11 A4|11 16.0 cM // 268395 /// ENSMUST00000020530 // Nprl3 // nitrogen permease regulator-like 3 (S. cerevisiae) // 11 A4|11 16.0 cM // 17168 /// BC014754 // Mpg // N-methylpurine-DNA glycosylase // 11 A4|11 16.0 cM // 268395 /// ENSMUST00000142964 //…
6957240	0.000226147	0.864781	-0.671593	0.627813	6957240	chr6	-	126482569	126485628	12	NM_145983 // Kcna5 // potassium voltage-gated channel, shaker-related subfamily, member 5 // 6 F3|6 61.0 cM // 16493 /// ENSMUST00000060972 // Kcna5 // potassium voltage-gated channel, shaker-related subfamily, member 5 // 6 F3|6 61.0 cM // 16493 /// AF108659 // Kcna5 // potassium voltage-gated channel, shaker-related subfamily, member 5 // 6 F3|6 61.0 cM // 16493
7014051	0.000476405	0.864781	-0.437748	0.738286	7014051	chrX	+	133584153	133617034	52	NM_146261 // Fam199x // family with sequence similarity 199, X-linked // X F1|X // 245622 /// ENSMUST00000047852 // Fam199x // family with sequence similarity 199, X-linked // X F1|X // 245622 /// BC031748 // Fam199x // family with sequence similarity 199, X-linked // X F1|X // 245622
6970484	0.000688705	0.864781	-0.57837	0.66972	6970484	chr7	-	118615170	118932288	327	NM_173739 // Galntl4 // UDP-N-acetyl-alpha-D-galactosamine:polypeptide N-acetylgalactosaminyltransferase-like 4 // 7 F1|7 // 233733 /// ENSMUST00000049430 // Galntl4 // UDP-N-acetyl-alpha-D-galactosamine:polypeptide N-acetylgalactosaminyltransferase-like 4 // 7 F1|7 // 233733 /// BC024988 // Galntl4 // UDP-N-acetyl-alpha-D-galactosamine:polypeptide N-acetylgalactosaminyltransferase-like 4 // 7 F1…
6880544	0.000700572	0.864781	-0.516065	0.699277	6880544	chr2	+	119623962	119643835	131	NM_019392 // Tyro3 // TYRO3 protein tyrosine kinase 3 // 2 F|2 67.1 cM // 22174 /// ENSMUST00000028763 // Tyro3 // TYRO3 protein tyrosine kinase 3 // 2 F|2 67.1 cM // 22174 /// U18343 // Tyro3 // TYRO3 protein tyrosine kinase 3 // 2 F|2 67.1 cM // 22174 /// ENSMUST00000110783 // Tyro3 // TYRO3 protein tyrosine kinase 3 // 2 F|2 67.1 cM // 22174 /// ENSMUST00000110786 // Tyro3 // TYRO3 protein tyr…
6925562	0.000702944	0.864781	-0.55388	0.681186	6925562	chr4	-	129103279	129118077	48	NM_153541 // Zbtb8b // zinc finger and BTB domain containing 8b // 4 D2.2|4 // 215627 /// ENSMUST00000106046 // Zbtb8b // zinc finger and BTB domain containing 8b // 4 D2.2|4 // 215627 /// ENSMUST00000053042 // Zbtb8b // zinc finger and BTB domain containing 8b // 4 D2.2|4 // 215627 /// BC023839 // Zbtb8b // zinc finger and BTB domain containing 8b // 4 D2.2|4 // 215627
6929961	0.000735165	0.864781	0.427098	1.34453	6929961	chr5	+	36827237	36830820	28	NM_025725 // Ccdc96 // coiled-coil domain containing 96 // 5 B3|5 // 66717 /// ENSMUST00000060100 // Ccdc96 // coiled-coil domain containing 96 // 5 B3|5 // 66717 /// BC125034 // Ccdc96 // coiled-coil domain containing 96 // 5 B3|5 // 66717
6929720	0.000778079	0.864781	-0.809107	0.570735	6929720	chr5	+	32464303	32668893	399	NM_001081407 // Plb1 // phospholipase B1 // 5 B1|5 // 665270 /// NM_030072 // Plb1 // phospholipase B1 // 5 B1|5 // 665270 /// NM_172147 // Plb1 // phospholipase B1 // 5 B1|5 // 665270 /// ENSMUST00000101376 // Plb1 // phospholipase B1 // 5 B1|5 // 665270 /// BC119077 // Plb1 // phospholipase B1 // 5 B1|5 // 665270
6900306	0.000913843	0.864781	-0.572755	0.672332	6900306	chr3	+	107094158	107128891	86	NM_146136 // Slc16a4 // solute carrier family 16 (monocarboxylic acid transporters), member 4 // 3 F2.3|3 // 229699 /// ENSMUST00000029502 // Slc16a4 // solute carrier family 16 (monocarboxylic acid transporters), member 4 // 3 F2.3|3 // 229699 /// BC026596 // Slc16a4 // solute carrier family 16 (monocarboxylic acid transporters), member 4 // 3 F2.3|3 // 229699
6812983	0.000927263	0.864781	0.352108	1.27642	6812983	chr13	-	47117376	47141516	123	NM_016785 // Tpmt // thiopurine methyltransferase // 13 A5|13 28.0 cM // 22017 /// ENSMUST00000021806 // Tpmt // thiopurine methyltransferase // 13 A5|13 28.0 cM // 22017 /// AF046887 // Tpmt // thiopurine methyltransferase // 13 A5|13 28.0 cM // 22017 /// ENSMUST00000151509 // Tpmt // thiopurine methyltransferase // 13 A5|13 28.0 cM // 22017 /// ENSMUST00000136864 // Tpmt // thiopurine methyltra…
6781111	0.00101844	0.864781	0.354028	1.27812	6781111	chr11	+	55011697	55049825	139	NM_153139 // Slc36a1 // solute carrier family 36 (proton/amino acid symporter), member 1 // 11 B1.3|11 // 215335 /// ENSMUST00000108872 // Slc36a1 // solute carrier family 36 (proton/amino acid symporter), member 1 // 11 B1.3|11 // 215335 /// ENSMUST00000020499 // Slc36a1 // solute carrier family 36 (proton/amino acid symporter), member 1 // 11 B1.3|11 // 215335 /// ENSMUST00000108867 // Slc36a1 …
6975658	0.00102475	0.864781	-0.360777	0.778745	6975658	chr8	+	41947741	42007424	137	NM_007514 // Slc7a2 // solute carrier family 7 (cationic amino acid transporter, y+ system), member 2 // 8 A4|8 21.0 cM // 11988 /// NM_001044740 // Slc7a2 // solute carrier family 7 (cationic amino acid transporter, y+ system), member 2 // 8 A4|8 21.0 cM // 11988 /// ENSMUST00000057784 // Slc7a2 // solute carrier family 7 (cationic amino acid transporter, y+ system), member 2 // 8 A4|8 21.0 cM /…
6788851	0.00105677	0.864781	-0.323008	0.799402	6788851	chr11	-	61328595	61393176	237	NM_010148 // Epn2 // epsin 2 // 11 B2|11 // 13855 /// ENSMUST00000001063 // Epn2 // epsin 2 // 11 B2|11 // 13855 /// ENSMUST00000116368 // Epn2 // epsin 2 // 11 B2|11 // 13855 /// AK173093 // Epn2 // epsin 2 // 11 B2|11 // 13855 /// ENSMUST00000108712 // Epn2 // epsin 2 // 11 B2|11 // 13855 /// ENSMUST00000108713 // Epn2 // epsin 2 // 11 B2|11 // 13855 /// ENSMUST00000146455 // Epn2 // epsin 2 //…
6988213	0.00107226	0.864781	-0.411382	0.751902	6988213	chr9	+	37209502	37222690	182	NM_028783 // Robo4 // roundabout homolog 4 (Drosophila) // 9 A4|9 // 74144 /// ENSMUST00000102895 // Robo4 // roundabout homolog 4 (Drosophila) // 9 A4|9 // 74144 /// AF536772 // Robo4 // roundabout homolog 4 (Drosophila) // 9 A4|9 // 74144 /// ENSMUST00000115048 // Robo4 // roundabout homolog 4 (Drosophila) // 9 A4|9 // 74144 /// ENSMUST00000063237 // Robo4 // roundabout homolog 4 (Drosophila) /…
6886953	0.00108754	0.864781	-0.45099	0.731541	6886953	chr2	-	57984744	58047923	170	NM_139200 // Cytip // cytohesin 1 interacting protein // 2 C1.1|2 // 227929 /// ENSMUST00000028175 // Cytip // cytohesin 1 interacting protein // 2 C1.1|2 // 227929 /// BC007144 // Cytip // cytohesin 1 interacting protein // 2 C1.1|2 // 227929
6780713	0.0011362	0.864781	-1.00761	0.497369	6780713	chr11	+	48961761	48962697	4	NM_146877 // Olfr1395 // olfactory receptor 1395 // 11 B1|11 // 258877 /// ENSMUST00000059379 // Olfr1395 // olfactory receptor 1395 // 11 B1|11 // 258877
6925987	0.00120903	0.864781	0.32266	1.25063	6925987	chr4	-	133683328	133684686	36	NM_080559 // Sh3bgrl3 // SH3 domain binding glutamic acid-rich protein-like 3 // 4 D3|4 // 73723 /// ENSMUST00000030651 // Sh3bgrl3 // SH3 domain binding glutamic acid-rich protein-like 3 // 4 D3|4 // 73723 /// BC008110 // Sh3bgrl3 // SH3 domain binding glutamic acid-rich protein-like 3 // 4 D3|4 // 73723
6916586	0.0012383	0.864781	-0.396813	0.759535	6916586	chr4	+	116393570	116478553	83	NM_146151 // Tesk2 // testis-specific kinase 2 // 4 D1|4 // 230661 /// ENSMUST00000045542 // Tesk2 // testis-specific kinase 2 // 4 D1|4 // 230661 /// BC029766 // Tesk2 // testis-specific kinase 2 // 4 D1|4 // 230661 /// BC019149 // Tesk2 // testis-specific kinase 2 // 4 D1|4 // 230661 /// ENSMUST00000106457 // Tesk2 // testis-specific kinase 2 // 4 D1|4 // 230661 /// ENSMUST00000106459 // Tesk2 …
6952679	0.00129879	0.864781	-0.608045	0.656085	6952679	chr6	-	35212616	35258126	148	NM_172892 // Slc13a4 // solute carrier family 13 (sodium/sulfate symporters), member 4 // 6 B1|6 // 243755 /// BC089161 // Slc13a4 // solute carrier family 13 (sodium/sulfate symporters), member 4 // 6 B1|6 // 243755
6854043	0.00139088	0.864781	0.88293	1.84412	6854043	chr17	-	18008689	18020907	24	NM_013521 // Fpr1 // formyl peptide receptor 1 // 17 A3.2|17 10.2 cM // 14293 /// ENSMUST00000061516 // Fpr1 // formyl peptide receptor 1 // 17 A3.2|17 10.2 cM // 14293
6989914	0.00149324	0.864781	-0.768375	0.587078	6989914	chr9	+	64988961	65034838	133	NM_008988 // Igdcc3 // immunoglobulin superfamily, DCC subclass, member 3 // 9 D-E1|9 40.0 cM // 19289 /// BC053057 // Igdcc3 // immunoglobulin superfamily, DCC subclass, member 3 // 9 D-E1|9 40.0 cM // 19289 /// ENSMUST00000034961 // Igdcc3 // immunoglobulin superfamily, DCC subclass, member 3 // 9 D-E1|9 40.0 cM // 19289
6933441	0.00149477	0.864781	-0.363675	0.777182	6933441	chr5	+	110943961	110954981	44	---
6853766	0.00154351	0.864781	-0.688282	0.620592	6853766	chr17	-	12612396	12700570	116	NM_011395 // Slc22a3 // solute carrier family 22 (organic cation transporter), member 3 // 17 A1|17 7.31 cM // 20519 /// ENSMUST00000024595 // Slc22a3 // solute carrier family 22 (organic cation transporter), member 3 // 17 A1|17 7.31 cM // 20519 /// AF078750 // Slc22a3 // solute carrier family 22 (organic cation transporter), member 3 // 17 A1|17 7.31 cM // 20519
6791257	0.00162987	0.864781	0.34223	1.26771	6791257	chr11	-	98299034	98300486	25	NM_025559 // 1810046J19Rik // RIKEN cDNA 1810046J19 gene // 11 D|11 // 103742 /// ENSMUST00000002655 // 1810046J19Rik // RIKEN cDNA 1810046J19 gene // 11 D|11 // 103742 /// BC021589 // 1810046J19Rik // RIKEN cDNA 1810046J19 gene // 11 D|11 // 103742
6818686	0.00163127	0.864781	0.394102	1.31412	6818686	chr14	+	47896681	47915770	52	NM_080843 // Socs4 // suppressor of cytokine signaling 4 // 14 C1|14 // 67296 /// ENSMUST00000065562 // Socs4 // suppressor of cytokine signaling 4 // 14 C1|14 // 67296 /// ENSMUST00000111789 // Socs4 // suppressor of cytokine signaling 4 // 14 C1|14 // 67296 /// BC117814 // Socs4 // suppressor of cytokine signaling 4 // 14 C1|14 // 67296
7015432	0.00164804	0.864781	-0.70746	0.612397	7015432	chrX	-	7536391	7555177	55	NM_008089 // Gata1 // GATA binding protein 1 // X A2|X 1.9 cM // 14460 /// ENSMUST00000033502 // Gata1 // GATA binding protein 1 // X A2|X 1.9 cM // 14460 /// BC052653 // Gata1 // GATA binding protein 1 // X A2|X 1.9 cM // 14460 /// ENSMUST00000115641 // Gata1 // GATA binding protein 1 // X A2|X 1.9 cM // 14460 /// ENSMUST00000125418 // Gata1 // GATA binding protein 1 // X A2|X 1.9 cM // 14460
6962577	0.00168934	0.864781	0.349598	1.27421	6962577	chr7	+	99890234	100002233	116	NM_029494 // Rab30 // RAB30, member RAS oncogene family // 7 E1|7 // 75985 /// ENSMUST00000032879 // Rab30 // RAB30, member RAS oncogene family // 7 E1|7 // 75985 /// ENSMUST00000107180 // Rab30 // RAB30, member RAS oncogene family // 7 E1|7 // 75985 /// BC017550 // Rab30 // RAB30, member RAS oncogene family // 7 E1|7 // 75985
6776873	0.00169981	0.864781	-0.37688	0.770101	6776873	chr10	-	107983638	107984973	8	AK086086 // A830054O04Rik // RIKEN cDNA A830054O04 gene // 10 D1|10 // 320491
6878775	0.001744	0.864781	-0.5014	0.706421	6878775	chr2	+	85726903	85727894	11	NM_146587 // Olfr1023 // olfactory receptor 1023 // 2 E1|2 // 258580 /// ENSMUST00000056408 // Olfr1023 // olfactory receptor 1023 // 2 E1|2 // 258580 /// ENSMUST00000111591 // Olfr1023 // olfactory receptor 1023 // 2 E1|2 // 258580
6868833	0.00180352	0.864781	-0.289915	0.81795	6868833	chr19	+	25311237	25525086	243	NM_181404 // Kank1 // KN motif and ankyrin repeat domains 1 // 19 B|19 // 107351 /// ENSMUST00000049400 // Kank1 // KN motif and ankyrin repeat domains 1 // 19 B|19 // 107351 /// BC079563 // Kank1 // KN motif and ankyrin repeat domains 1 // 19 B|19 // 107351 /// ENSMUST00000078392 // Kank1 // KN motif and ankyrin repeat domains 1 // 19 B|19 // 107351
6957145	0.00183128	0.864781	0.364943	1.28783	6957145	chr6	-	124863715	124870101	72	NM_026988 // Ptms // parathymosin // 6 F2|6 // 69202 /// ENSMUST00000032216 // Ptms // parathymosin // 6 F2|6 // 69202 /// ENSMUST00000112444 // Ptms // parathymosin // 6 F2|6 // 69202 /// BC052699 // Ptms // parathymosin // 6 F2|6 // 69202
6792024	0.00188638	0.864781	0.568682	1.48317	6792024	chr11	-	107593678	107655851	153	NM_019431 // Cacng4 // calcium channel, voltage-dependent, gamma subunit 4 // 11 E1|11 // 54377 /// ENSMUST00000021066 // Cacng4 // calcium channel, voltage-dependent, gamma subunit 4 // 11 E1|11 // 54377 /// BC138503 // Cacng4 // calcium channel, voltage-dependent, gamma subunit 4 // 11 E1|11 // 54377
6889197	0.00188829	0.864781	-0.551088	0.682505	6889197	chr2	-	101550407	101723198	207	NM_001110849 // Prr5l // proline rich 5 like // 2 E2|2 // 72446 /// NM_001083810 // Prr5l // proline rich 5 like // 2 E2|2 // 72446 /// NM_175181 // Prr5l // proline rich 5 like // 2 E2|2 // 72446 /// ENSMUST00000043845 // Prr5l // proline rich 5 like // 2 E2|2 // 72446 /// BC048394 // Prr5l // proline rich 5 like // 2 E2|2 // 72446 /// ENSMUST00000125985 // Prr5l // proline rich 5 like // 2 E2|2…
6803917	0.00189598	0.864781	-0.355957	0.781351	6803917	chr12	-	114143168	114168066	171	NM_010588 // Jag2 // jagged 2 // 12 F1|12 57.9 cM // 16450 /// ENSMUST00000075827 // Jag2 // jagged 2 // 12 F1|12 57.9 cM // 16450 /// AF038572 // Jag2 // jagged 2 // 12 F1|12 57.9 cM // 16450
6910938	0.00190511	0.864781	-0.48359	0.715196	6910938	chr3	-	157459712	157588027	185	NM_145953 // Cth // cystathionase (cystathionine gamma-lyase) // 3 H4|3 // 107869 /// NR_033513 // Gm6793 // heterogeneous nuclear ribonucleoprotein A3 pseudogene // 8 E1|8 // 627828 /// ENSMUST00000118539 // Cth // cystathionase (cystathionine gamma-lyase) // 3 H4|3 // 107869 /// ENSMUST00000029830 // Cth // cystathionase (cystathionine gamma-lyase) // 3 H4|3 // 107869 /// AY083352 // Cth // cys…
6782484	0.00193671	0.864781	0.563033	1.47737	6782484	chr11	+	75807895	75817071	20	NM_198637 // 1700016K19Rik // RIKEN cDNA 1700016K19 gene // 11 B5|11 // 74230 /// ENSMUST00000066408 // 1700016K19Rik // RIKEN cDNA 1700016K19 gene // 11 B5|11 // 74230 /// BC049758 // 1700016K19Rik // RIKEN cDNA 1700016K19 gene // 11 B5|11 // 74230
6926912	0.00199854	0.864781	1.04785	2.06745	6926912	chr4	-	147869292	147874561	36	NM_001039554 // Angptl7 // angiopoietin-like 7 // 4 E1|4 // 654812 /// ENSMUST00000030840 // Angptl7 // angiopoietin-like 7 // 4 E1|4 // 654812 /// BC023373 // Angptl7 // angiopoietin-like 7 // 4 E1|4 // 654812
6759765	0.00218809	0.86805	0.347705	1.27253	6759765	chr1	-	74936508	74939802	56	NM_021541 // Cryba2 // crystallin, beta A2 // 1 C3|1 40.8 cM // 12958 /// ENSMUST00000006721 // Cryba2 // crystallin, beta A2 // 1 C3|1 40.8 cM // 12958 /// AY160973 // Cryba2 // crystallin, beta A2 // 1 C3|1 40.8 cM // 12958
6917495	0.00219951	0.86805	0.33088	1.25778	6917495	chr4	-	132086496	132089563	36	NM_007512 // Atpif1 // ATPase inhibitory factor 1 // 4 D2.3|4 // 11983 /// ENSMUST00000067496 // Atpif1 // ATPase inhibitory factor 1 // 4 D2.3|4 // 11983 /// BC012680 // Atpif1 // ATPase inhibitory factor 1 // 4 D2.3|4 // 11983
6952168	0.00220393	0.86805	0.33587	1.26214	6952168	chr6	-	24468679	24502630	78	NM_026614 // Ndufa5 // NADH dehydrogenase (ubiquinone) 1 alpha subcomplex, 5 // 6|6 A3 // 68202 /// ENSMUST00000023851 // Ndufa5 // NADH dehydrogenase (ubiquinone) 1 alpha subcomplex, 5 // 6|6 A3 // 68202 /// BC028633 // Ndufa5 // NADH dehydrogenase (ubiquinone) 1 alpha subcomplex, 5 // 6|6 A3 // 68202
6772810	0.00231551	0.879831	0.421205	1.33905	6772810	chr10	-	24473505	24570230	295	NM_134005 // Enpp3 // ectonucleotide pyrophosphatase/phosphodiesterase 3 // 10 A4|10 // 209558 /// ENSMUST00000020169 // Enpp3 // ectonucleotide pyrophosphatase/phosphodiesterase 3 // 10 A4|10 // 209558 /// AY630402 // Enpp3 // ectonucleotide pyrophosphatase/phosphodiesterase 3 // 10 A4|10 // 209558
6869013	0.00234006	0.879831	-0.386863	0.764791	6869013	chr19	+	28906972	28988450	192	NM_009199 // Slc1a1 // solute carrier family 1 (neuronal/epithelial high affinity glutamate transporter, system Xag), member 1 // 19 C1|19 // 20510 /// ENSMUST00000025875 // Slc1a1 // solute carrier family 1 (neuronal/epithelial high affinity glutamate transporter, system Xag), member 1 // 19 C1|19 // 20510 /// BC065099 // Slc1a1 // solute carrier family 1 (neuronal/epithelial high affinity gluta…
6967006	0.00234743	0.879831	-0.412172	0.751491	6967006	chr7	-	52985370	53014905	61	NM_017465 // Sult2b1 // sulfotransferase family, cytosolic, 2B, member 1 // 7 B4|7 // 54200 /// ENSMUST00000075571 // Sult2b1 // sulfotransferase family, cytosolic, 2B, member 1 // 7 B4|7 // 54200 /// AF478566 // Sult2b1 // sulfotransferase family, cytosolic, 2B, member 1 // 7 B4|7 // 54200
6932374	0.00241593	0.882488	-1.13047	0.456766	6932374	chr5	+	91282897	91323459	50	NM_008176 // Cxcl1 // chemokine (C-X-C motif) ligand 1 // 5 E-F|5 51.0 cM // 14825 /// ENSMUST00000031327 // Cxcl1 // chemokine (C-X-C motif) ligand 1 // 5 E-F|5 51.0 cM // 14825 /// BC037997 // Cxcl1 // chemokine (C-X-C motif) ligand 1 // 5 E-F|5 51.0 cM // 14825
6961977	0.00247473	0.882488	-0.479368	0.717292	6961977	chr7	+	87282051	87371393	188	NM_013659 // Sema4b // sema domain, immunoglobulin domain (Ig), transmembrane domain (TM) and short cytoplasmic domain, (semaphorin) 4B // 7 D2|7 // 20352 /// ENSMUST00000032754 // Sema4b // sema domain, immunoglobulin domain (Ig), transmembrane domain (TM) and short cytoplasmic domain, (semaphorin) 4B // 7 D2|7 // 20352 /// DQ073331 // Sema4b // sema domain, immunoglobulin domain (Ig), transmemb…
6797952	0.00275892	0.882488	-0.342693	0.788568	6797952	chr12	+	110074276	110095025	93	NM_001012310 // Slc25a47 // solute carrier family 25, member 47 // 12 F1|12 // 104910 /// NR_029773 // Mir345 // microRNA 345 // 12|12 // 723946 /// ENSMUST00000057026 // Slc25a47 // solute carrier family 25, member 47 // 12 F1|12 // 104910 /// BC089616 // Slc25a47 // solute carrier family 25, member 47 // 12 F1|12 // 104910
6798232	0.00280716	0.882488	-0.26581	0.831732	6798232	chr12	+	112997080	113046035	189	NM_001025360 // Klc1 // kinesin light chain 1 // 12 F1|12 57.0 cM // 16593 /// NM_001081959 // Klc1 // kinesin light chain 1 // 12 F1|12 57.0 cM // 16593 /// NM_008450 // Klc1 // kinesin light chain 1 // 12 F1|12 57.0 cM // 16593 /// ENSMUST00000084941 // Klc1 // kinesin light chain 1 // 12 F1|12 57.0 cM // 16593 /// ENSMUST00000122300 // Klc1 // kinesin light chain 1 // 12 F1|12 57.0 cM // 16593…
6993865	0.00283902	0.882488	0.445947	1.36221	6993865	chr9	-	21931171	21940286	76	NM_001102404 // Acp5 // acid phosphatase 5, tartrate resistant // 9 A3|9 6.0 cM // 11433 /// NM_001102405 // Acp5 // acid phosphatase 5, tartrate resistant // 9 A3|9 6.0 cM // 11433 /// NM_007388 // Acp5 // acid phosphatase 5, tartrate resistant // 9 A3|9 6.0 cM // 11433 /// ENSMUST00000115315 // Acp5 // acid phosphatase 5, tartrate resistant // 9 A3|9 6.0 cM // 11433 /// ENSMUST00000069330 // Ac…
6899152	0.00288409	0.882488	0.22693	1.17034	6899152	chr3	+	88520797	88533264	64	NR_028056 // Rit1 // Ras-like without CAAX 1 // 3 F1|3 // 19769 /// NM_009069 // Rit1 // Ras-like without CAAX 1 // 3 F1|3 // 19769 /// NM_001163310 // Rit1 // Ras-like without CAAX 1 // 3 F1|3 // 19769 /// ENSMUST00000029692 // Rit1 // Ras-like without CAAX 1 // 3 F1|3 // 19769 /// BC012694 // Rit1 // Ras-like without CAAX 1 // 3 F1|3 // 19769
6958994	0.00288831	0.882488	-0.499305	0.707448	6958994	chr7	+	19806739	19809525	12	NM_175668 // Gpr4 // G protein-coupled receptor 4 // 7 A3|7 // 319197 /// ENSMUST00000060225 // Gpr4 // G protein-coupled receptor 4 // 7 A3|7 // 319197 /// ENSMUST00000108469 // Gpr4 // G protein-coupled receptor 4 // 7 A3|7 // 319197 /// BC099398 // Gpr4 // G protein-coupled receptor 4 // 7 A3|7 // 319197
6998743	0.00296327	0.882488	-0.405297	0.755081	6998743	chr9	-	108962355	108976636	118	NM_172774 // Atrip // ATR interacting protein // 9 F2|9 // 235610 /// ENSMUST00000112054 // Trex1 // three prime repair exonuclease 1 // 9 F2|9 // 22040 /// ENSMUST00000045011 // Atrip // ATR interacting protein // 9 F2|9 // 235610 /// BC078458 // Atrip // ATR interacting protein // 9 F2|9 // 235610 /// ENSMUST00000160928 // Atrip // ATR interacting protein // 9 F2|9 // 235610 /// ENSMUST00000160…
6957405	0.00307635	0.882488	-0.58114	0.668435	6957405	chr6	-	129374800	129401998	70	NM_175526 // Clec1a // C-type lectin domain family 1, member a // 6 F3|6 // 243653 /// ENSMUST00000037481 // Clec1a // C-type lectin domain family 1, member a // 6 F3|6 // 243653 /// BC052840 // Clec1a // C-type lectin domain family 1, member a // 6 F3|6 // 243653
6884155	0.00310522	0.882488	-0.47277	0.72058	6884155	chr2	+	180127444	180209555	180	NM_148933 // Slco4a1 // solute carrier organic anion transporter family, member 4a1 // 2 H4|2 // 108115 /// ENSMUST00000038225 // Slco4a1 // solute carrier organic anion transporter family, member 4a1 // 2 H4|2 // 108115 /// ENSMUST00000038259 // Slco4a1 // solute carrier organic anion transporter family, member 4a1 // 2 H4|2 // 108115 /// BC030719 // Slco4a1 // solute carrier organic anion trans…
6788411	0.00314459	0.882488	0.297787	1.22926	6788411	chr11	-	55248645	55277029	222	NM_009720 // Atox1 // ATX1 (antioxidant protein 1) homolog 1 (yeast) // 11 B1.3 // 11927 /// ENSMUST00000108857 // Atox1 // ATX1 (antioxidant protein 1) homolog 1 (yeast) // 11 B1.3 // 11927 /// ENSMUST00000018729 // Atox1 // ATX1 (antioxidant protein 1) homolog 1 (yeast) // 11 B1.3 // 11927 /// AF004591 // Atox1 // ATX1 (antioxidant protein 1) homolog 1 (yeast) // 11 B1.3 // 11927
6939725	0.00315972	0.882488	0.734757	1.66412	6939725	chr5	-	88005234	88030255	46	NM_023135 // Sult1e1 // sulfotransferase family 1E, member 1 // 5 E1|5 44.0 cM // 20860 /// ENSMUST00000031201 // Sult1e1 // sulfotransferase family 1E, member 1 // 5 E1|5 44.0 cM // 20860 /// BC034891 // Sult1e1 // sulfotransferase family 1E, member 1 // 5 E1|5 44.0 cM // 20860
6866693	0.00319169	0.882488	-0.364555	0.776708	6866693	chr18	-	75069868	75160284	132	NM_010720 // Lipg // lipase, endothelial // 18|18 E2 // 16891 /// ENSMUST00000066532 // Lipg // lipase, endothelial // 18|18 E2 // 16891 /// AF118768 // Lipg // lipase, endothelial // 18|18 E2 // 16891
6878045	0.00322065	0.882488	-0.313213	0.804848	6878045	chr2	+	71998402	72001577	20	---
6884251	0.00343174	0.882488	0.500228	1.41444	6884251	chr2	+	180921495	180929161	73	NM_025598 // Ppdpf // pancreatic progenitor cell differentiation and proliferation factor homolog (zebrafish)RIKEN cDNA 2700038C09 gene // 2 H4|2 // 66496 /// ENSMUST00000016488 // Ppdpf // pancreatic progenitor cell differentiation and proliferation factor homolog (zebrafish)RIKEN cDNA 2700038C09 gene // 2 H4|2 // 66496 /// ENSMUST00000108841 // Ppdpf // pancreatic progenitor cell differentiatio…
6907935	0.00343676	0.882488	0.345175	1.27031	6907935	chr3	-	105745145	105763014	116	NM_009725 // Atp5f1 // ATP synthase, H+ transporting, mitochondrial F0 complex, subunit B1 // 3 F2.2|3 57.0 cM // 11950 /// ENSMUST00000118209 // Atp5f1 // ATP synthase, H+ transporting, mitochondrial F0 complex, subunit B1 // 3 F2.2|3 57.0 cM // 11950 /// ENSMUST00000090671 // Atp5f1 // ATP synthase, H+ transporting, mitochondrial F0 complex, subunit B1 // 3 F2.2|3 57.0 cM // 11950 /// BC087882 …
6791479	0.00349909	0.882488	0.238032	1.17938	6791479	chr11	-	101138731	101140408	32	NM_026618 // Ccdc56 // coiled-coil domain containing 56 // 11 D|11 60.0 cM // 52469 /// ENSMUST00000017332 // Ccdc56 // coiled-coil domain containing 56 // 11 D|11 60.0 cM // 52469 /// ENSMUST00000103107 // Cntd1 // cyclin N-terminal domain containing 1 // 11 D|11 // 68107 /// BC026206 // Ccdc56 // coiled-coil domain containing 56 // 11 D|11 60.0 cM // 52469
6953914	0.00355549	0.882488	0.30877	1.23865	6953914	chr6	-	57310461	57355239	41	NM_134171 // Vmn1r17 // vomeronasal 1 receptor 17 // 6 B3|6 // 171189 /// ENSMUST00000082340 // Vmn1r17 // vomeronasal 1 receptor 17 // 6 B3|6 // 171189
6802301	0.00361955	0.882488	-0.69852	0.616204	6802301	chr12	-	85487081	85489388	16	NM_027438 // Pnma1 // paraneoplastic antigen MA1 // 12|12 D3 // 70481 /// ENSMUST00000061425 // Pnma1 // paraneoplastic antigen MA1 // 12|12 D3 // 70481 /// BC116688 // Pnma1 // paraneoplastic antigen MA1 // 12|12 D3 // 70481
6990678	0.00368398	0.882488	-0.636	0.643495	6990678	chr9	+	77899741	77913655	49	NM_008103 // Gcm1 // glial cells missing homolog 1 (Drosophila) // 9 E1-E3|9 43.0 cM // 14531 /// ENSMUST00000024104 // Gcm1 // glial cells missing homolog 1 (Drosophila) // 9 E1-E3|9 43.0 cM // 14531 /// U59876 // Gcm1 // glial cells missing homolog 1 (Drosophila) // 9 E1-E3|9 43.0 cM // 14531
6945108	0.00388081	0.882488	0.28979	1.22246	6945108	chr6	+	30459849	30470253	37	NM_029373 // 1700025E21Rik // RIKEN cDNA 1700025E21 gene // 6 A3.3|6 // 75647 /// NM_027073 // 1700025E21Rik // RIKEN cDNA 1700025E21 gene // 6 A3.3|6 // 75647 /// BC049755 // 1700025E21Rik // RIKEN cDNA 1700025E21 gene // 6 A3.3|6 // 75647 /// ENSMUST00000031798 // 1700025E21Rik // RIKEN cDNA 1700025E21 gene // 6 A3.3|6 // 75647
6822320	0.00394761	0.882488	-0.324685	0.798473	6822320	chr14	+	122933561	123290325	349	NM_144844 // Pcca // propionyl-Coenzyme A carboxylase, alpha polypeptide // 14 E5|14 64.0 cM // 110821 /// ENSMUST00000038374 // Pcca // propionyl-Coenzyme A carboxylase, alpha polypeptide // 14 E5|14 64.0 cM // 110821 /// AY046947 // Pcca // propionyl-Coenzyme A carboxylase, alpha polypeptide // 14 E5|14 64.0 cM // 110821
6836705	0.00395825	0.882488	0.42842	1.34576	6836705	chr15	-	74601341	74609271	32	NR_027836 // D730001G18Rik // RIKEN cDNA D730001G18 gene // 15 D3|15 // 78725 /// NR_027837 // D730001G18Rik // RIKEN cDNA D730001G18 gene // 15 D3|15 // 78725 /// BC055822 // D730001G18Rik // RIKEN cDNA D730001G18 gene // 15 D3|15 // 78725
6781795	0.00398861	0.882488	-0.444353	0.734914	6781795	chr11	+	65620677	65642741	74	NM_026107 // Zkscan6 // zinc finger with KRAB and SCAN domains 6 // 11 B3|11 33.0 cM // 52712 /// ENSMUST00000071465 // Zkscan6 // zinc finger with KRAB and SCAN domains 6 // 11 B3|11 33.0 cM // 52712 /// ENSMUST00000018491 // Zkscan6 // zinc finger with KRAB and SCAN domains 6 // 11 B3|11 33.0 cM // 52712 /// BC043075 // Zkscan6 // zinc finger with KRAB and SCAN domains 6 // 11 B3|11 33.0 cM // …
6847702	0.00413044	0.882488	0.45608	1.37181	6847702	chr16	-	88774839	88826782	46	NM_013707 // Krtap14 // keratin associated protein 14 // 16 C3.3|16 // 23927 /// D85925 // Krtap14 // keratin associated protein 14 // 16 C3.3|16 // 23927
7020771	0.00417371	0.882488	-0.542393	0.686631	7020771	chrX	-	162937744	162956479	32	NM_001007577 // Tceanc // transcription elongation factor A (SII) N-terminal and central domain containing // X F5|X // 245695 /// ENSMUST00000055455 // Tceanc // transcription elongation factor A (SII) N-terminal and central domain containing // X F5|X // 245695
6759021	0.00425598	0.882488	0.447948	1.3641	6759021	chr1	-	59643412	59727658	140	NM_009460 // Sumo1 // SMT3 suppressor of mif two 3 homolog 1 (yeast) // 1|1 C2-C3 // 22218 /// ENSMUST00000091374 // Sumo1 // SMT3 suppressor of mif two 3 homolog 1 (yeast) // 1|1 C2-C3 // 22218 /// ENSMUST00000027175 // Sumo1 // SMT3 suppressor of mif two 3 homolog 1 (yeast) // 1|1 C2-C3 // 22218 /// BC083158 // Sumo1 // SMT3 suppressor of mif two 3 homolog 1 (yeast) // 1|1 C2-C3 // 22218
6817060	0.00429132	0.882488	-0.239632	0.846961	6817060	chr14	+	15180437	15236046	73	NM_008369 // Il3ra // interleukin 3 receptor, alpha chain // 14 A2|14 1.5 cM // 16188 /// ENSMUST00000090591 // Il3ra // interleukin 3 receptor, alpha chain // 14 A2|14 1.5 cM // 16188 /// BC049889 // Il3ra // interleukin 3 receptor, alpha chain // 14 A2|14 1.5 cM // 16188 /// ENSMUST00000112638 // Il3ra // interleukin 3 receptor, alpha chain // 14 A2|14 1.5 cM // 16188
6999522	0.0044063	0.882488	0.873035	1.83151	6999522	chr9	-	121398942	121404906	42	NM_031161 // Cck // cholecystokinin // 9 F4|9 71.0 cM // 12424 /// ENSMUST00000035120 // Cck // cholecystokinin // 9 F4|9 71.0 cM // 12424 /// BC028487 // Cck // cholecystokinin // 9 F4|9 71.0 cM // 12424 /// ENSMUST00000060307 // Cck // cholecystokinin // 9 F4|9 71.0 cM // 12424
6960178	0.00445794	0.882488	-0.707082	0.612558	6960178	chr7	+	51052783	51059193	55	NM_008940 // Klk8 // kallikrein related-peptidase 8 // 7 B4|7 24.0 cM // 259277 /// ENSMUST00000085461 // Klk8 // kallikrein related-peptidase 8 // 7 B4|7 24.0 cM // 259277 /// D30785 // Klk8 // kallikrein related-peptidase 8 // 7 B4|7 24.0 cM // 259277
6805797	0.0044644	0.882488	-0.390323	0.762959	6805797	chr13	+	30428315	30474736	44	NM_177322 // Agtr1a // angiotensin II receptor, type 1a // 13 A3.2|13 16.0 cM // 11607 /// ENSMUST00000066412 // Agtr1a // angiotensin II receptor, type 1a // 13 A3.2|13 16.0 cM // 11607 /// BC036175 // Agtr1a // angiotensin II receptor, type 1a // 13 A3.2|13 16.0 cM // 11607
6957327	0.00450856	0.882488	-0.244443	0.844142	6957327	chr6	-	128174316	128250831	177	NM_011567 // Tead4 // TEA domain family member 4 // 6 F3|6 61.3 cM // 21679 /// NM_001080979 // Tead4 // TEA domain family member 4 // 6 F3|6 61.3 cM // 21679 /// ENSMUST00000006311 // Tead4 // TEA domain family member 4 // 6 F3|6 61.3 cM // 21679 /// ENSMUST00000161893 // Tead4 // TEA domain family member 4 // 6 F3|6 61.3 cM // 21679 /// ENSMUST00000159752 // Tead4 // TEA domain family member 4 …
6955604	0.00456134	0.882488	0.293317	1.22545	6955604	chr6	-	92119202	92134007	40	NM_025578 // Mrps25 // mitochondrial ribosomal protein S25 // 6|6 D3 // 64658 /// NM_011630 // Nr2c2 // nuclear receptor subfamily 2, group C, member 2 // 6 D1|6 // 22026 /// ENSMUST00000140438 // Mrps25 // mitochondrial ribosomal protein S25 // 6|6 D3 // 64658 /// ENSMUST00000113460 // Nr2c2 // nuclear receptor subfamily 2, group C, member 2 // 6 D1|6 // 22026 /// BC022953 // Mrps25 // mitochond…
6790580	0.00457782	0.882488	-0.243448	0.844724	6790580	chr11	-	87677053	87689033	77	NM_007946 // Epx // eosinophil peroxidase // 11 C|11 49.0 cM // 13861 /// ENSMUST00000049768 // Epx // eosinophil peroxidase // 11 C|11 49.0 cM // 13861 /// L77979 // Epx // eosinophil peroxidase // 11 C|11 49.0 cM // 13861
6983262	0.00484096	0.882488	-0.360942	0.778656	6983262	chr8	-	74018641	74035723	64	NM_032398 // Plvap // plasmalemma vesicle associated protein // 8 B3.3|8 33.5 cM // 84094 /// ENSMUST00000048452 // Plvap // plasmalemma vesicle associated protein // 8 B3.3|8 33.5 cM // 84094 /// AF369900 // Plvap // plasmalemma vesicle associated protein // 8 B3.3|8 33.5 cM // 84094 /// ENSMUST00000110041 // Plvap // plasmalemma vesicle associated protein // 8 B3.3|8 33.5 cM // 84094
6924583	0.00498397	0.882488	0.359737	1.28319	6924583	chr4	-	111547993	111575503	143	NM_145551 // Slc5a9 // solute carrier family 5 (sodium/glucose cotransporter), member 9 // 4 D1|4 // 230612 /// ENSMUST00000102721 // Slc5a9 // solute carrier family 5 (sodium/glucose cotransporter), member 9 // 4 D1|4 // 230612 /// ENSMUST00000102720 // Slc5a9 // solute carrier family 5 (sodium/glucose cotransporter), member 9 // 4 D1|4 // 230612 /// ENSMUST00000102719 // Slc5a9 // solute carrie…
6849991	0.00502382	0.882488	-0.27279	0.827717	6849991	chr17	+	34066236	34074632	135	NM_009059 // Rgl2 // ral guanine nucleotide dissociation stimulator-like 2 // 17|17 B2 // 19732 /// ENSMUST00000047503 // Rgl2 // ral guanine nucleotide dissociation stimulator-like 2 // 17|17 B2 // 19732 /// BC068121 // Rgl2 // ral guanine nucleotide dissociation stimulator-like 2 // 17|17 B2 // 19732
6962491	0.00506593	0.882488	-0.20741	0.866091	6962491	chr7	+	97450959	97559229	284	NM_001040085 // Sytl2 // synaptotagmin-like 2 // 7 E1|7 // 83671 /// NM_031394 // Sytl2 // synaptotagmin-like 2 // 7 E1|7 // 83671 /// NM_001040086 // Sytl2 // synaptotagmin-like 2 // 7 E1|7 // 83671 /// NM_001040087 // Sytl2 // synaptotagmin-like 2 // 7 E1|7 // 83671 /// NM_001040088 // Sytl2 // synaptotagmin-like 2 // 7 E1|7 // 83671 /// ENSMUST00000107211 // Sytl2 // synaptotagmin-like 2 // 7 …
6849091	0.00506744	0.882488	-0.598577	0.660405	6849091	chr17	+	21671015	21702093	38	NM_144515 // Zfp52 // zinc finger protein 52 // 17 A3.2|17 9.9 cM // 22710 /// ENSMUST00000079242 // Zfp52 // zinc finger protein 52 // 17 A3.2|17 9.9 cM // 22710 /// BC021527 // Zfp52 // zinc finger protein 52 // 17 A3.2|17 9.9 cM // 22710
6922202	0.00506828	0.882488	-0.33478	0.792905	6922202	chr4	-	61850579	61935235	90	NM_009554 // Zfp37 // zinc finger protein 37 // 4 B3|4 30.6 cM // 22696 /// ENSMUST00000068822 // Zfp37 // zinc finger protein 37 // 4 B3|4 30.6 cM // 22696 /// BC063757 // Zfp37 // zinc finger protein 37 // 4 B3|4 30.6 cM // 22696
6856187	0.00526659	0.882488	0.793397	1.73315	6856187	chr17	-	56077794	56093877	57	NM_146249 // Zfp119b // zinc finger protein 119b // 17 D|17 // 240120 /// NM_145490 // BC011426 // cDNA sequence BC011426 // 17 D|17 // 224893 /// NM_144546 // Zfp119a // zinc finger protein 119a // 17 D|17 // 104349 /// ENSMUST00000054780 // BC011426 // cDNA sequence BC011426 // 17 D|17 // 224893 /// ENSMUST00000079642 // Zfp119a // zinc finger protein 119a // 17 D|17 // 104349 /// BC094043 // Z…
6812065	0.00529507	0.882488	-0.689738	0.619967	6812065	chr13	-	31038465	31039608	16	NM_153072 // Hus1b // Hus1 homolog b (S. pombe) // 13 A3.2|13 // 210554 /// ENSMUST00000102943 // Hus1b // Hus1 homolog b (S. pombe) // 13 A3.2|13 // 210554 /// BC125607 // Hus1b // Hus1 homolog b (S. pombe) // 13 A3.2|13 // 210554
6964250	0.00533155	0.882488	-0.385997	0.76525	6964250	chr7	+	133940993	133973729	97	NM_026884 // Fam57b // family with sequence similarity 57, member B // 7|7 F4 // 68952 /// NM_029978 // Fam57b // family with sequence similarity 57, member B // 7|7 F4 // 68952 /// NM_001146347 // Fam57b // family with sequence similarity 57, member B // 7|7 F4 // 68952 /// ENSMUST00000079423 // Fam57b // family with sequence similarity 57, member B // 7|7 F4 // 68952 /// ENSMUST00000098032 // F…
6792534	0.00538653	0.882488	-0.256133	0.83733	6792534	chr11	-	116459479	116490650	133	NM_172572 // Rhbdf2 // rhomboid 5 homolog 2 (Drosophila) // 11 E2|11 // 217344 /// NM_001167680 // Rhbdf2 // rhomboid 5 homolog 2 (Drosophila) // 11 E2|11 // 217344 /// ENSMUST00000103028 // Rhbdf2 // rhomboid 5 homolog 2 (Drosophila) // 11 E2|11 // 217344 /// ENSMUST00000103029 // Rhbdf2 // rhomboid 5 homolog 2 (Drosophila) // 11 E2|11 // 217344 /// AY167043 // Rhbdf2 // rhomboid 5 homolog 2 (Dr…
6925369	0.00540803	0.882488	-0.360528	0.77888	6925369	chr4	-	126154475	126210716	167	NM_153177 // Eif2c4 // eukaryotic translation initiation factor 2C, 4 // 4 D2.2|4 // 76850 /// ENSMUST00000084289 // Eif2c4 // eukaryotic translation initiation factor 2C, 4 // 4 D2.2|4 // 76850 /// BC096023 // Eif2c4 // eukaryotic translation initiation factor 2C, 4 // 4 D2.2|4 // 76850 /// ENSMUST00000084285 // Eif2c4 // eukaryotic translation initiation factor 2C, 4 // 4 D2.2|4 // 76850 /// EN…
6867643	0.00540994	0.882488	0.279895	1.21411	6867643	chr19	+	4139765	4145719	36	NM_206973 // Gpr152 // G protein-coupled receptor 152 // 19 A|19 // 269053 /// ENSMUST00000096338 // Gpr152 // G protein-coupled receptor 152 // 19 A|19 // 269053 /// BC099681 // Gpr152 // G protein-coupled receptor 152 // 19 A|19 // 269053
6795228	0.00541932	0.882488	-0.460975	0.726495	6795228	chr12	+	56225446	56243251	60	NM_021529 // Ppp2r3c // protein phosphatase 2, regulatory subunit B'', gamma // 12 C1|12 // 59032 /// BC048158 // Fam177a // family with sequence similarity 177, member A // 12 C1|12 // 73385 /// BC048158 // 1700047I17Rik2 // RIKEN cDNA 1700047I17 gene 2 // 12 C1|12 // 100101807 /// BC024754 // Ppp2r3c // protein phosphatase 2, regulatory subunit B'', gamma // 12 C1|12 // 59032 /// BC005543 // Sr…
6990067	0.00549662	0.882488	0.461025	1.37652	6990067	chr9	+	66793913	66800956	56	NM_026467 // Rps27l // ribosomal protein S27-like // 9|9 D // 67941 /// ENSMUST00000040917 // Rps27l // ribosomal protein S27-like // 9|9 D // 67941 /// BC058115 // Rps27l // ribosomal protein S27-like // 9|9 D // 67941 /// ENSMUST00000147394 // Rps27l // ribosomal protein S27-like // 9|9 D // 67941
6753083	0.00551904	0.882488	-0.328413	0.796412	6753083	chr1	+	133724090	133745438	81	NM_173865 // Slc41a1 // solute carrier family 41, member 1 // 1 E4|1 // 98396 /// ENSMUST00000086559 // Slc41a1 // solute carrier family 41, member 1 // 1 E4|1 // 98396 /// BC096596 // Slc41a1 // solute carrier family 41, member 1 // 1 E4|1 // 98396
6951304	0.00552062	0.882488	0.28043	1.21456	6951304	chr6	-	3959569	4053280	126	NM_009748 // Bet1 // blocked early in transport 1 homolog (S. cerevisiae) // 6 A1|6 // 12068 /// ENSMUST00000049166 // Bet1 // blocked early in transport 1 homolog (S. cerevisiae) // 6 A1|6 // 12068 /// BC005572 // Bet1 // blocked early in transport 1 homolog (S. cerevisiae) // 6 A1|6 // 12068
6754900	0.00556322	0.882488	-0.365855	0.776009	6754900	chr1	+	169399669	169569753	120	NM_009107 // Rxrg // retinoid X receptor gamma // 1 H2.3|1 88.1 cM // 20183 /// NM_001159731 // Rxrg // retinoid X receptor gamma // 1 H2.3|1 88.1 cM // 20183 /// ENSMUST00000015987 // Rxrg // retinoid X receptor gamma // 1 H2.3|1 88.1 cM // 20183 /// BC058401 // Rxrg // retinoid X receptor gamma // 1 H2.3|1 88.1 cM // 20183
6798218	0.00598763	0.882488	-0.242303	0.845395	6798218	chr12	+	112810637	112894430	228	NM_021516 // Mark3 // MAP/microtubule affinity-regulating kinase 3 // 12 F1|12 // 17169 /// NM_022801 // Mark3 // MAP/microtubule affinity-regulating kinase 3 // 12 F1|12 // 17169 /// ENSMUST00000084953 // Mark3 // MAP/microtubule affinity-regulating kinase 3 // 12 F1|12 // 17169 /// ENSMUST00000075281 // Mark3 // MAP/microtubule affinity-regulating kinase 3 // 12 F1|12 // 17169 /// BC066071 // M…
6829504	0.00612798	0.882488	0.198465	1.14748	6829504	chr15	+	31082017	31204078	183	NM_146057 // Dap // death-associated protein // 15 B2|15 // 223453 /// ENSMUST00000044524 // Dap // death-associated protein // 15 B2|15 // 223453 /// BC010828 // Dap // death-associated protein // 15 B2|15 // 223453
6954693	0.00615819	0.882488	0.486353	1.4009	6954693	chr6	-	73418641	73419651	16	BC048456 // 4931417E11Rik // RIKEN cDNA 4931417E11 gene // 6 C1|6 // 66740 /// NM_025737 // 4931417E11Rik // RIKEN cDNA 4931417E11 gene // 6 C1|6 // 66740 /// ENSMUST00000070163 // 4931417E11Rik // RIKEN cDNA 4931417E11 gene // 6 C1|6 // 66740
6753089	0.00616231	0.882488	-0.44359	0.735303	6753089	chr1	+	133859512	133879541	81	NM_145977 // Slc45a3 // solute carrier family 45, member 3 // 1 E4|1 // 212980 /// NM_001177628 // Slc45a3 // solute carrier family 45, member 3 // 1 E4|1 // 212980 /// ENSMUST00000027695 // Slc45a3 // solute carrier family 45, member 3 // 1 E4|1 // 212980 /// ENSMUST00000065693 // Slc45a3 // solute carrier family 45, member 3 // 1 E4|1 // 212980 /// BC031381 // Slc45a3 // solute carrier family 4…
6979636	0.0062455	0.882488	-0.334362	0.793135	6979636	chr8	+	125075017	125097454	86	NM_026014 // Cdt1 // chromatin licensing and DNA replication factor 1 // 8 E1|8 // 67177 /// ENSMUST00000006760 // Cdt1 // chromatin licensing and DNA replication factor 1 // 8 E1|8 // 67177 /// BC048076 // Cdt1 // chromatin licensing and DNA replication factor 1 // 8 E1|8 // 67177
7016778	0.006291	0.882488	-0.417413	0.748766	7016778	chrX	-	47764374	47846218	42	NM_146292 // Olfr1324 // olfactory receptor 1324 // X A5|X // 258289 /// NM_153511 // Il1f9 // interleukin 1 family, member 9 // 2 A3|2 10.25 cM // 215257 /// ENSMUST00000050044 // Olfr1324 // olfactory receptor 1324 // X A5|X // 258289 /// ENSMUST00000057567 // Il1f9 // interleukin 1 family, member 9 // 2 A3|2 10.25 cM // 215257 /// BC119382 // Olfr1324 // olfactory receptor 1324 // X A5|X // 25…
6955466	0.00630941	0.882488	0.652075	1.57143	6955466	chr6	-	90173402	90174334	4	NM_053226 // Vmn1r53 // vomeronasal 1 receptor 53 // 6 D1|6 // 113853 /// ENSMUST00000076086 // Vmn1r53 // vomeronasal 1 receptor 53 // 6 D1|6 // 113853 /// BC125605 // Vmn1r53 // vomeronasal 1 receptor 53 // 6 D1|6 // 113853
6755175	0.00636656	0.882488	0.360028	1.28345	6755175	chr1	+	173292993	173318729	90	NM_027893 // Pvrl4 // poliovirus receptor-related 4 // 1 H2|1 // 71740 /// NM_001122680 // Pvrl4 // poliovirus receptor-related 4 // 1 H2|1 // 71740 /// ENSMUST00000006578 // Pvrl4 // poliovirus receptor-related 4 // 1 H2|1 // 71740 /// BC024948 // Pvrl4 // poliovirus receptor-related 4 // 1 H2|1 // 71740
7010183	0.00643256	0.882488	-0.430657	0.741924	7010183	chrX	+	16195866	16284433	119	NM_173740 // Maoa // monoamine oxidase A // X A2|X 5.2 cM // 17161 /// ENSMUST00000026013 // Maoa // monoamine oxidase A // X A2|X 5.2 cM // 17161 /// BC029100 // Maoa // monoamine oxidase A // X A2|X 5.2 cM // 17161
6872791	0.00646256	0.882488	-0.422092	0.746341	6872791	chr19	-	34729023	34821914	97	NM_172838 // Slc16a12 // solute carrier family 16 (monocarboxylic acid transporters), member 12 // 19 C1|19 // 240638 /// ENSMUST00000009522 // Slc16a12 // solute carrier family 16 (monocarboxylic acid transporters), member 12 // 19 C1|19 // 240638 /// BC111902 // Slc16a12 // solute carrier family 16 (monocarboxylic acid transporters), member 12 // 19 C1|19 // 240638
6849373	0.00647172	0.882488	-0.563588	0.676618	6849373	chr17	+	25505778	25506042	7	X78542 // Tpsb2 // tryptase beta 2 // 17 A3.3|17 10.39 cM // 17229 /// ENSMUST00000115129 // Tpsb2 // tryptase beta 2 // 17 A3.3|17 10.39 cM // 17229
6856290	0.00651754	0.882488	1.70057	3.2503	6856290	chr17	-	57343460	57370364	247	NM_009778 // C3 // complement component 3 // 17 E1-E3|17 34.3 cM // 12266 /// ENSMUST00000024988 // C3 // complement component 3 // 17 E1-E3|17 34.3 cM // 12266 /// K02782 // C3 // complement component 3 // 17 E1-E3|17 34.3 cM // 12266
6934401	0.00655936	0.882488	-0.265572	0.831869	6934401	chr5	+	125956196	125997769	104	NM_030210 // Aacs // acetoacetyl-CoA synthetase // 5|5 F // 78894 /// ENSMUST00000031445 // Aacs // acetoacetyl-CoA synthetase // 5|5 F // 78894 /// BC026817 // Aacs // acetoacetyl-CoA synthetase // 5|5 F // 78894
6785450	0.00660609	0.882488	-0.387802	0.764293	6785450	chr11	+	120384221	120401540	110	NM_008101 // Gcgr // glucagon receptor // 11 E2|11 // 14527 /// ENSMUST00000026119 // Gcgr // glucagon receptor // 11 E2|11 // 14527 /// BC031885 // Gcgr // glucagon receptor // 11 E2|11 // 14527
6824531	0.0066417	0.882488	-0.354592	0.782091	6824531	chr14	-	50805937	50806893	13	NM_146493 // Olfr730 // olfactory receptor 730 // 14 C3-D1|14 // 258486 /// ENSMUST00000051453 // Olfr730 // olfactory receptor 730 // 14 C3-D1|14 // 258486
6759259	0.00671364	0.882488	0.78502	1.72312	6759259	chr1	-	63410974	63469460	75	NM_025596 // Prelid1 // PRELI domain containing 1 // 13|13 B2 // 66494 /// BC098241 // Prelid1 // PRELI domain containing 1 // 13|13 B2 // 66494
6810592	0.00687283	0.882488	-0.352735	0.783098	6810592	chr13	+	119458651	119583145	151	NM_008002 // Fgf10 // fibroblast growth factor 10 // 13 A3-A4|13 75.0 cM // 14165 /// ENSMUST00000022246 // Fgf10 // fibroblast growth factor 10 // 13 A3-A4|13 75.0 cM // 14165 /// BC048229 // Fgf10 // fibroblast growth factor 10 // 13 A3-A4|13 75.0 cM // 14165
6807000	0.00687547	0.882488	0.34633	1.27132	6807000	chr13	+	51266391	51270555	28	NM_029173 // Nxnl2 // nucleoredoxin-like 2 // 13|13 B1 // 75124 /// ENSMUST00000021828 // Nxnl2 // nucleoredoxin-like 2 // 13|13 B1 // 75124 /// BC038905 // Nxnl2 // nucleoredoxin-like 2 // 13|13 B1 // 75124
6791639	0.00700431	0.882488	-0.261722	0.834091	6791639	chr11	-	102694068	102742290	234	NM_011431 // Eftud2 // elongation factor Tu GTP binding domain containing 2 // 11 E1|11 // 20624 /// NM_001109995 // Eftud2 // elongation factor Tu GTP binding domain containing 2 // 11 E1|11 // 20624 /// ENSMUST00000107060 // Eftud2 // elongation factor Tu GTP binding domain containing 2 // 11 E1|11 // 20624 /// ENSMUST00000021306 // Eftud2 // elongation factor Tu GTP binding domain containing 2…
6905296	0.00701434	0.882488	-0.222825	0.856886	6905296	chr3	-	57259372	57404307	179	NM_133784 // Wwtr1 // WW domain containing transcription regulator 1 // 3 D|3 // 97064 /// NM_001168281 // Wwtr1 // WW domain containing transcription regulator 1 // 3 D|3 // 97064 /// ENSMUST00000029380 // Wwtr1 // WW domain containing transcription regulator 1 // 3 D|3 // 97064 /// ENSMUST00000120977 // Wwtr1 // WW domain containing transcription regulator 1 // 3 D|3 // 97064 /// BC014727 // Ww…
6985655	0.00705977	0.882488	0.28098	1.21502	6985655	chr8	-	119411875	119468094	82	NM_026844 // 2310061C15Rik // RIKEN cDNA 2310061C15 gene // 8 E1|8 // 66531 /// ENSMUST00000148235 // 2310061C15Rik // RIKEN cDNA 2310061C15 gene // 8 E1|8 // 66531 /// BC027549 // 2310061C15Rik // RIKEN cDNA 2310061C15 gene // 8 E1|8 // 66531 /// ENSMUST00000131616 // 2310061C15Rik // RIKEN cDNA 2310061C15 gene // 8 E1|8 // 66531 /// ENSMUST00000150128 // 2310061C15Rik // RIKEN cDNA 2310061C15 g…
6921986	0.0070688	0.882488	-0.668558	0.629135	6921986	chr4	-	57942526	57969461	71	NM_011660 // Txn1 // thioredoxin 1 // 4 B3|4 24.6 cM // 22166 /// ENSMUST00000030051 // Txn1 // thioredoxin 1 // 4 B3|4 24.6 cM // 22166 /// BC094415 // Txn1 // thioredoxin 1 // 4 B3|4 24.6 cM // 22166
6978883	0.00709134	0.882488	-0.349332	0.784947	6978883	chr8	+	108674274	108688612	92	NM_133792 // Pla2g15 // phospholipase A2, group XV // 8 D3|8 // 192654 /// ENSMUST00000034377 // Pla2g15 // phospholipase A2, group XV // 8 D3|8 // 192654 /// BC019373 // Pla2g15 // phospholipase A2, group XV // 8 D3|8 // 192654
6960179	0.00728221	0.882488	-0.935635	0.522812	6960179	chr7	+	51066674	51071743	42	NM_011872 // Klk7 // kallikrein related-peptidase 7 (chymotryptic, stratum corneum) // 7 B2|7 24.0 cM // 23993 /// ENSMUST00000032955 // Klk7 // kallikrein related-peptidase 7 (chymotryptic, stratum corneum) // 7 B2|7 24.0 cM // 23993 /// BC027823 // Klk7 // kallikrein related-peptidase 7 (chymotryptic, stratum corneum) // 7 B2|7 24.0 cM // 23993
6922317	0.00729021	0.882488	-0.305105	0.809383	6922317	chr4	-	63348054	63416717	120	NM_177371 // Tnfsf15 // tumor necrosis factor (ligand) superfamily, member 15 // 4 C1|4 // 326623 /// ENSMUST00000062246 // Tnfsf15 // tumor necrosis factor (ligand) superfamily, member 15 // 4 C1|4 // 326623 /// BC096494 // Tnfsf15 // tumor necrosis factor (ligand) superfamily, member 15 // 4 C1|4 // 326623
6976190	0.00729352	0.882488	0.255308	1.19359	6976190	chr8	+	54597076	54658967	131	NM_001005847 // Aga // aspartylglucosaminidase // 8|8 B3 // 11593 /// ENSMUST00000033920 // Aga // aspartylglucosaminidase // 8|8 B3 // 11593 /// BC132227 // Aga // aspartylglucosaminidase // 8|8 B3 // 11593
6817287	0.00737989	0.882488	-0.384618	0.765982	6817287	chr14	+	20513240	20631006	226	NM_008695 // Nid2 // nidogen 2 // 14 A3|14 // 18074 /// NM_026528 // 2700060E02Rik // RIKEN cDNA 2700060E02 gene // 14|14 A3 // 68045 /// ENSMUST00000022340 // Nid2 // nidogen 2 // 14 A3|14 // 18074 /// AY074820 // Nid2 // nidogen 2 // 14 A3|14 // 18074
6846437	0.00740955	0.882488	0.237125	1.17864	6846437	chr16	-	56690450	56717915	110	NM_019678 // Tfg // Trk-fused gene // 16 C1.1|16 // 21787 /// ENSMUST00000065515 // Tfg // Trk-fused gene // 16 C1.1|16 // 21787 /// U94662 // Tfg // Trk-fused gene // 16 C1.1|16 // 21787 /// ENSMUST00000023440 // Tfg // Trk-fused gene // 16 C1.1|16 // 21787 /// ENSMUST00000136394 // Tfg // Trk-fused gene // 16 C1.1|16 // 21787 /// ENSMUST00000128551 // Tfg // Trk-fused gene // 16 C1.1|16 // 2178…
6928985	0.00740992	0.882488	0.699695	1.62416	6928985	chr5	+	17823044	17857976	63	NM_025490 // 1700010M22Rik // RIKEN cDNA 1700010M22 gene // 2|2 H1 // 66328 /// ENSMUST00000028918 // 1700010M22Rik // RIKEN cDNA 1700010M22 gene // 2|2 H1 // 66328 /// BC048653 // 1700010M22Rik // RIKEN cDNA 1700010M22 gene // 2|2 H1 // 66328
6976212	0.00741383	0.882488	-0.268715	0.830059	6976212	chr8	+	55686069	55695450	44	NM_133711 // Spata4 // spermatogenesis associated 4 // 8|8 B3.1 // 69281 /// ENSMUST00000033917 // Spata4 // spermatogenesis associated 4 // 8|8 B3.1 // 69281 /// BC048650 // Spata4 // spermatogenesis associated 4 // 8|8 B3.1 // 69281
6838450	0.00754014	0.882488	-0.329975	0.79555	6838450	chr15	-	99147651	99225779	230	NM_011711 // Fmnl3 // formin-like 3 // 15|15 F3 // 22379 /// ENSMUST00000088233 // Fmnl3 // formin-like 3 // 15|15 F3 // 22379 /// BC131961 // Fmnl3 // formin-like 3 // 15|15 F3 // 22379 /// ENSMUST00000100213 // Fmnl3 // formin-like 3 // 15|15 F3 // 22379 /// ENSMUST00000081224 // Fmnl3 // formin-like 3 // 15|15 F3 // 22379 /// ENSMUST00000023746 // Fmnl3 // formin-like 3 // 15|15 F3 // 22379
6880623	0.00754017	0.882488	-0.28773	0.81919	6880623	chr2	+	120802541	120833575	96	NM_175285 // Tmem62 // transmembrane protein 62 // 2 E5|2 // 96957 /// ENSMUST00000067582 // Tmem62 // transmembrane protein 62 // 2 E5|2 // 96957 /// BC070410 // Tmem62 // transmembrane protein 62 // 2 E5|2 // 96957 /// ENSMUST00000139428 // Tmem62 // transmembrane protein 62 // 2 E5|2 // 96957
6848947	0.00764045	0.882488	-0.46496	0.724491	6848947	chr17	+	17539265	17596351	83	NM_025681 // Lix1 // limb expression 1 homolog (chicken) // 17|17 A3.1 // 66643 /// ENSMUST00000115576 // Lix1 // limb expression 1 homolog (chicken) // 17|17 A3.1 // 66643 /// BC052700 // Lix1 // limb expression 1 homolog (chicken) // 17|17 A3.1 // 66643
6876226	0.00766225	0.882488	-0.282468	0.822184	6876226	chr2	+	32723282	32780769	185	NM_146119 // Fam129b // family with sequence similarity 129, member B // 2 B|2 // 227737 /// ENSMUST00000028135 // Fam129b // family with sequence similarity 129, member B // 2 B|2 // 227737 /// BC027843 // Fam129b // family with sequence similarity 129, member B // 2 B|2 // 227737 /// ENSMUST00000113210 // Fam129b // family with sequence similarity 129, member B // 2 B|2 // 227737
6787190	0.00772857	0.882488	-0.335527	0.792494	6787190	chr11	-	33112370	33419753	437	NM_023146 // Ranbp17 // RAN binding protein 17 // 11 A5|11 // 66011 /// NM_026042 // Med29 // mediator complex subunit 29 // 7 A3|7 // 67224 /// ENSMUST00000102815 // Ranbp17 // RAN binding protein 17 // 11 A5|11 // 66011 /// ENSMUST00000003536 // Med29 // mediator complex subunit 29 // 7 A3|7 // 67224 /// BC083314 // Med29 // mediator complex subunit 29 // 7 A3|7 // 67224 /// ENSMUST00000037522 …
7011283	0.00773161	0.882488	-0.422375	0.746195	7011283	chrX	+	50788095	50796748	20	NR_034074 // Etd // embryonic testis differentiation // X A5|X // 69501 /// AY134667 // Etd // embryonic testis differentiation // X A5|X // 69501 /// ENSMUST00000074232 // Etd // embryonic testis differentiation // X A5|X // 69501
6822891	0.0077645	0.882488	-0.441468	0.736385	6822891	chr14	-	17263354	18005399	415	NM_011243 // Rarb // retinoic acid receptor, beta // 14 1.5 cM|14 A1-A3 // 218772 /// NM_207523 // Rpl23a // ribosomal protein L23a // 11 B5|11 // 268449 /// ENSMUST00000063750 // Rarb // retinoic acid receptor, beta // 14 1.5 cM|14 A1-A3 // 218772 /// BC076597 // Rarb // retinoic acid receptor, beta // 14 1.5 cM|14 A1-A3 // 218772 /// AF452721 // Rpl23a // ribosomal protein L23a // 11 B5|11 // 2…
6937590	0.00778853	0.882488	-0.300947	0.811719	6937590	chr5	-	38560788	38614309	161	NM_029162 // Zbtb49 // zinc finger and BTB domain containing 49 // 5|5 B2 // 75079 /// ENSMUST00000094833 // Zbtb49 // zinc finger and BTB domain containing 49 // 5|5 B2 // 75079 /// BC028988 // Zbtb49 // zinc finger and BTB domain containing 49 // 5|5 B2 // 75079 /// BC029122 // Zbtb49 // zinc finger and BTB domain containing 49 // 5|5 B2 // 75079 /// ENSMUST00000114114 // Zbtb49 // zinc finger …
6766579	0.00785531	0.882488	-0.424775	0.744955	6766579	chr10	+	23614514	23625146	48	NM_011704 // Vnn1 // vanin 1 // 10|10 A1-B2 // 22361 /// ENSMUST00000041416 // Vnn1 // vanin 1 // 10|10 A1-B2 // 22361 /// BC019203 // Vnn1 // vanin 1 // 10|10 A1-B2 // 22361
6785168	0.00787714	0.882488	-0.25883	0.835765	6785168	chr11	+	115685379	115717092	157	NM_145438 // Llgl2 // lethal giant larvae homolog 2 (Drosophila) // 11 E2|11 // 217325 /// ENSMUST00000103032 // Llgl2 // lethal giant larvae homolog 2 (Drosophila) // 11 E2|11 // 217325 /// BC037226 // Llgl2 // lethal giant larvae homolog 2 (Drosophila) // 11 E2|11 // 217325 /// ENSMUST00000021139 // Llgl2 // lethal giant larvae homolog 2 (Drosophila) // 11 E2|11 // 217325 /// ENSMUST00000133250…
6791540	0.00790805	0.882488	0.267345	1.20359	6791540	chr11	-	102013864	102017702	28	NM_029649 // Tmem101 // transmembrane protein 101 // 11 D|11 // 76547 /// ENSMUST00000021296 // Tmem101 // transmembrane protein 101 // 11 D|11 // 76547 /// BC011109 // Tmem101 // transmembrane protein 101 // 11 D|11 // 76547
6925149	0.00793348	0.882488	-0.3243	0.798686	6925149	chr4	-	122623712	122638430	84	NM_029662 // Mfsd2a // major facilitator superfamily domain containing 2A // 4|4 D1 // 76574 /// ENSMUST00000030408 // Mfsd2a // major facilitator superfamily domain containing 2A // 4|4 D1 // 76574 /// BC046793 // Mfsd2a // major facilitator superfamily domain containing 2A // 4|4 D1 // 76574 /// ENSMUST00000127047 // Mfsd2a // major facilitator superfamily domain containing 2A // 4|4 D1 // 76574
6988273	0.00801953	0.882488	0.789523	1.7285	6988273	chr9	+	38209316	38211414	12	NM_146869 // Olfr147 // olfactory receptor 147 // 9 A5.1|9 // 258869 /// ENSMUST00000056364 // Olfr147 // olfactory receptor 147 // 9 A5.1|9 // 258869
6751616	0.00801967	0.882488	-0.62237	0.649603	6751616	chr1	+	94484843	94486082	20	NM_146277 // Olfr1412 // olfactory receptor 1412 // 1 D-E1|1 // 258274 /// ENSMUST00000062964 // Olfr1412 // olfactory receptor 1412 // 1 D-E1|1 // 258274 /// BC125241 // Olfr1412 // olfactory receptor 1412 // 1 D-E1|1 // 258274
6812984	0.00806608	0.882488	-0.361605	0.778298	6812984	chr13	-	47179753	47264411	231	NM_025900 // Dek // DEK oncogene (DNA binding) // 13 B1|13 28.0 cM // 110052 /// ENSMUST00000021807 // Dek // DEK oncogene (DNA binding) // 13 B1|13 28.0 cM // 110052 /// BC055451 // Dek // DEK oncogene (DNA binding) // 13 B1|13 28.0 cM // 110052 /// ENSMUST00000129352 // Dek // DEK oncogene (DNA binding) // 13 B1|13 28.0 cM // 110052
6979543	0.00807841	0.882488	-0.234957	0.84971	6979543	chr8	+	123012367	123105265	215	NM_001145896 // Gse1 // genetic suppressor element 1 // 8 E1|8 // 382034 /// NM_001145897 // Gse1 // genetic suppressor element 1 // 8 E1|8 // 382034 /// NM_198671 // Gse1 // genetic suppressor element 1 // 8 E1|8 // 382034 /// ENSMUST00000034279 // Gse1 // genetic suppressor element 1 // 8 E1|8 // 382034 /// ENSMUST00000118136 // Gse1 // genetic suppressor element 1 // 8 E1|8 // 382034 /// ENSMU…
6947379	0.00816163	0.886261	0.272865	1.2082	6947379	chr6	+	82896786	82980283	99	NM_033079 // D6Mm5e // DNA segment, Chr 6, Miriam Meisler 5, expressed // 6 C3|6 34.7 cM // 110958 /// ENSMUST00000113980 // D6Mm5e // DNA segment, Chr 6, Miriam Meisler 5, expressed // 6 C3|6 34.7 cM // 110958 /// AF084364 // D6Mm5e // DNA segment, Chr 6, Miriam Meisler 5, expressed // 6 C3|6 34.7 cM // 110958
6917997	0.00820048	0.886339	0.637687	1.55583	6917997	chr4	+	138010249	138014413	30	NM_025451 // Camk2n1 // calcium/calmodulin-dependent protein kinase II inhibitor 1 // 4 D3|4 // 66259 /// ENSMUST00000050918 // Camk2n1 // calcium/calmodulin-dependent protein kinase II inhibitor 1 // 4 D3|4 // 66259 /// AY523601 // Camk2n1 // calcium/calmodulin-dependent protein kinase II inhibitor 1 // 4 D3|4 // 66259
6991976	0.00834444	0.889181	0.2896	1.2223	6991976	chr9	+	102528646	102536733	43	NM_181394 // Anapc13 // anaphase promoting complex subunit 13 // 9 F1|9 // 69010 /// ENSMUST00000038673 // Anapc13 // anaphase promoting complex subunit 13 // 9 F1|9 // 69010 /// BC028526 // Anapc13 // anaphase promoting complex subunit 13 // 9 F1|9 // 69010
6790583	0.00838101	0.889181	-0.34945	0.784883	6790583	chr11	-	87727465	87759894	34	NM_146412 // Olfr464 // olfactory receptor 464 // 11 B5|11 // 258407 /// BC120701 // Olfr464 // olfactory receptor 464 // 11 B5|11 // 258407
6925590	0.00856431	0.889181	-0.248122	0.841991	6925590	chr4	-	129303327	129318289	92	NM_001005506 // Txlna // taxilin alpha // 4 D2.2|4 59.0 cM // 109658 /// ENSMUST00000084264 // Txlna // taxilin alpha // 4 D2.2|4 59.0 cM // 109658 /// ENSMUST00000046425 // Txlna // taxilin alpha // 4 D2.2|4 59.0 cM // 109658 /// BC065115 // Txlna // taxilin alpha // 4 D2.2|4 59.0 cM // 109658 /// BC060227 // Txlna // taxilin alpha // 4 D2.2|4 59.0 cM // 109658 /// ENSMUST00000133803 // Txlna //…
6844160	0.00858122	0.889181	0.226545	1.17003	6844160	chr16	-	15086868	15137108	44	ENSMUST00000063394 // F830005K03Rik // RIKEN cDNA F830005K03 gene // 16 A1|16 // 442816
6812894	0.00863588	0.889181	0.2748	1.20983	6812894	chr13	-	45645134	46060369	371	NM_009124 // Atxn1 // ataxin 1 // 13 A5|13 28.0 cM // 20238 /// ENSMUST00000091628 // Atxn1 // ataxin 1 // 13 A5|13 28.0 cM // 20238 /// BC058178 // Atxn1 // ataxin 1 // 13 A5|13 28.0 cM // 20238
6937654	0.00865748	0.889181	0.469652	1.38478	6937654	chr5	-	40004471	40146704	145	NM_010474 // Hs3st1 // heparan sulfate (glucosamine) 3-O-sulfotransferase 1 // 5 B3|5 22.0 cM // 15476 /// ENSMUST00000117944 // Hs3st1 // heparan sulfate (glucosamine) 3-O-sulfotransferase 1 // 5 B3|5 22.0 cM // 15476 /// ENSMUST00000053116 // Hs3st1 // heparan sulfate (glucosamine) 3-O-sulfotransferase 1 // 5 B3|5 22.0 cM // 15476 /// AF019385 // Hs3st1 // heparan sulfate (glucosamine) 3-O-sulf…
6887540	0.00870617	0.889181	-0.303712	0.810165	6887540	chr2	-	69524827	69551595	120	NM_177244 // Fastkd1 // FAST kinase domains 1 // 2 C2|2 // 320720 /// ENSMUST00000073152 // Fastkd1 // FAST kinase domains 1 // 2 C2|2 // 320720 /// BC075689 // Fastkd1 // FAST kinase domains 1 // 2 C2|2 // 320720 /// ENSMUST00000102706 // Fastkd1 // FAST kinase domains 1 // 2 C2|2 // 320720
6829068	0.00872422	0.889181	0.214627	1.1604	6829068	chr15	+	18669253	18943991	231	NM_009865 // Cdh10 // cadherin 10 // 15 A2|15 9.1 cM // 320873 /// ENSMUST00000040562 // Cdh10 // cadherin 10 // 15 A2|15 9.1 cM // 320873 /// AF183946 // Cdh10 // cadherin 10 // 15 A2|15 9.1 cM // 320873
6775298	0.00882013	0.89046	0.297402	1.22893	6775298	chr10	-	78989187	78996529	49	NM_015817 // Ppap2c // phosphatidic acid phosphatase type 2C // 10 C1|10 42.0 cM // 50784 /// ENSMUST00000063879 // Ppap2c // phosphatidic acid phosphatase type 2C // 10 C1|10 42.0 cM // 50784 /// BC010332 // Ppap2c // phosphatidic acid phosphatase type 2C // 10 C1|10 42.0 cM // 50784
6978890	0.00884969	0.89046	-0.268617	0.830115	6978890	chr8	+	108734856	108776674	147	NM_145404 // Prmt7 // protein arginine N-methyltransferase 7 // 8 D3|8 // 214572 /// ENSMUST00000071592 // Prmt7 // protein arginine N-methyltransferase 7 // 8 D3|8 // 214572 /// BC006705 // Prmt7 // protein arginine N-methyltransferase 7 // 8 D3|8 // 214572 /// ENSMUST00000109296 // Prmt7 // protein arginine N-methyltransferase 7 // 8 D3|8 // 214572
6998085	0.00885172	0.89046	0.255808	1.194	6998085	chr9	-	96582852	96633169	128	NM_175537 // Zbtb38 // zinc finger and BTB domain containing 38 // 9 E3.3|9 // 245007 /// ENSMUST00000152594 // Zbtb38 // zinc finger and BTB domain containing 38 // 9 E3.3|9 // 245007 /// ENSMUST00000093798 // Zbtb38 // zinc finger and BTB domain containing 38 // 9 E3.3|9 // 245007 /// DQ192019 // Zbtb38 // zinc finger and BTB domain containing 38 // 9 E3.3|9 // 245007 /// ENSMUST00000126066 // …
6941887	0.00907839	0.897717	-0.310785	0.806203	6941887	chr5	-	124943091	124981496	91	NM_021430 // Rilpl1 // Rab interacting lysosomal protein-like 1 // 5|5 F // 75695 /// ENSMUST00000062153 // Rilpl1 // Rab interacting lysosomal protein-like 1 // 5|5 F // 75695 /// BC051945 // Rilpl1 // Rab interacting lysosomal protein-like 1 // 5|5 F // 75695 /// ENSMUST00000111447 // Rilpl1 // Rab interacting lysosomal protein-like 1 // 5|5 F // 75695
6939268	0.00926505	0.898153	0.255603	1.19383	6939268	chr5	-	76741161	76760153	34	NM_023508 // Pdcl2 // phosducin-like 2 // 5 C3.3|5 // 79455 /// ENSMUST00000031145 // Pdcl2 // phosducin-like 2 // 5 C3.3|5 // 79455 /// BC048432 // Pdcl2 // phosducin-like 2 // 5 C3.3|5 // 79455 /// ENSMUST00000122213 // Pdcl2 // phosducin-like 2 // 5 C3.3|5 // 79455
6774379	0.00932389	0.898153	0.383705	1.30469	6774379	chr10	-	61546232	61605130	74	BC024943 // 2010107G23Rik // RIKEN cDNA 2010107G23 gene // 10 B4|10 // 69894 /// NM_027251 // 2010107G23Rik // RIKEN cDNA 2010107G23 gene // 10 B4|10 // 69894 /// ENSMUST00000125704 // 2010107G23Rik // RIKEN cDNA 2010107G23 gene // 10 B4|10 // 69894 /// ENSMUST00000124615 // 2010107G23Rik // RIKEN cDNA 2010107G23 gene // 10 B4|10 // 69894 /// ENSMUST00000142796 // 2010107G23Rik // RIKEN cDNA 2010…
6828374	0.00945146	0.898153	-0.258725	0.835826	6828374	chr15	+	3976403	4191988	304	NM_024188 // Oxct1 // 3-oxoacid CoA transferase 1 // 15 A1|15 // 67041 /// ENSMUST00000110690 // Oxct1 // 3-oxoacid CoA transferase 1 // 15 A1|15 // 67041 /// BC003422 // Oxct1 // 3-oxoacid CoA transferase 1 // 15 A1|15 // 67041
6986727	0.00947257	0.898153	0.656393	1.57614	6986727	chr9	+	7464141	7476859	62	NM_032006 // Mmp1a // matrix metallopeptidase 1a (interstitial collagenase) // 9|9 A1-A2 // 83995 /// ENSMUST00000034492 // Mmp1a // matrix metallopeptidase 1a (interstitial collagenase) // 9|9 A1-A2 // 83995 /// BC117756 // Mmp1a // matrix metallopeptidase 1a (interstitial collagenase) // 9|9 A1-A2 // 83995
6840837	0.00947313	0.898153	0.311533	1.24103	6840837	chr16	+	38347085	38352826	45	NM_001017429 // Cox17 // cytochrome c oxidase, subunit XVII assembly protein homolog (yeast) // 16 B3|16 // 12856 /// ENSMUST00000120495 // Cox17 // cytochrome c oxidase, subunit XVII assembly protein homolog (yeast) // 16 B3|16 // 12856 /// ENSMUST00000050273 // Cox17 // cytochrome c oxidase, subunit XVII assembly protein homolog (yeast) // 16 B3|16 // 12856 /// ENSMUST00000119704 // Cox17 // cy…
6911354	0.00947847	0.898153	0.248408	1.1879	6911354	chr4	+	3853976	3877462	110	NM_181391 // Chchd7 // coiled-coil-helix-coiled-coil-helix domain containing 7 // 4 A1|4 // 66433 /// NM_001190323 // Chchd7 // coiled-coil-helix-coiled-coil-helix domain containing 7 // 4 A1|4 // 66433 /// NM_001190322 // Chchd7 // coiled-coil-helix-coiled-coil-helix domain containing 7 // 4 A1|4 // 66433 /// NM_001190324 // Chchd7 // coiled-coil-helix-coiled-coil-helix domain containing 7 // 4 …
6954035	0.00952144	0.898153	1.50364	2.83558	6954035	chr6	-	60490583	60798243	262	NM_001042451 // Snca // synuclein, alpha // 6 B3|6 29.0 cM // 20617 /// NM_009221 // Snca // synuclein, alpha // 6 B3|6 29.0 cM // 20617 /// NM_028025 // Mageb16 // melanoma antigen family B, 16 // X A7.2|X // 71967 /// NM_001113734 // Mageb16 // melanoma antigen family B, 16 // X A7.2|X // 71967 /// NR_033647 // Mageb16-ps1 // melanoma antigen family B, 16, pseudogene 1 // X F2|X // 100039436 //…
6988256	0.0095466	0.898153	-0.389452	0.763419	6988256	chr9	+	37915733	37917203	8	NM_146424 // Olfr888 // olfactory receptor 888 // 9 A5|9 // 258416 /// ENSMUST00000075228 // Olfr888 // olfactory receptor 888 // 9 A5|9 // 258416
6801914	0.00971787	0.91058	1.15235	2.22275	6801914	chr12	-	77893324	77896646	34	NM_030677 // Gpx2 // glutathione peroxidase 2 // 12 C3|12 36.0 cM // 14776 /// NR_033563 // Gpx2-ps1 // glutathione peroxidase 2, pseudogene 1 // 7 E3|7 49.6 cM // 14777 /// ENSMUST00000082431 // Gpx2 // glutathione peroxidase 2 // 12 C3|12 36.0 cM // 14776 /// BC010823 // Gpx2 // glutathione peroxidase 2 // 12 C3|12 36.0 cM // 14776
6949824	0.00988128	0.911542	-0.29072	0.817494	6949824	chr6	+	124866881	124875862	20	ENSMUST00000069553 // A230083G16Rik // RIKEN cDNA A230083G16 gene // 6 F2|6 // 442825 /// AK038996 // A230083G16Rik // RIKEN cDNA A230083G16 gene // 6 F2|6 // 442825 /// XR_105027 // A230083G16Rik // RIKEN cDNA A230083G16 gene // 6 F2|6 // 442825
6782031	0.00988946	0.911542	0.314268	1.24338	6782031	chr11	+	69393483	69405375	113	NM_001127233 // Trp53 // transformation related protein 53 // 11 B2-C|11 39.0 cM // 22059 /// NM_011640 // Trp53 // transformation related protein 53 // 11 B2-C|11 39.0 cM // 22059 /// ENSMUST00000108657 // Trp53 // transformation related protein 53 // 11 B2-C|11 39.0 cM // 22059 /// ENSMUST00000005371 // Trp53 // transformation related protein 53 // 11 B2-C|11 39.0 cM // 22059 /// ENSMUST0000010…
6807650	0.00993326	0.911542	-0.271407	0.828511	6807650	chr13	+	63916558	63971183	153	NM_023507 // 0610007P08Rik // RIKEN cDNA 0610007P08 gene // 13 B3|13 // 76251 /// NM_001013608 // 0610007P08Rik // RIKEN cDNA 0610007P08 gene // 13 B3|13 // 76251 /// ENSMUST00000067821 // 0610007P08Rik // RIKEN cDNA 0610007P08 gene // 13 B3|13 // 76251 /// BC032964 // 0610007P08Rik // RIKEN cDNA 0610007P08 gene // 13 B3|13 // 76251 /// ENSMUST00000109778 // 0610007P08Rik // RIKEN cDNA 0610007P08…
6958905	0.0100439	0.911542	-0.495778	0.709179	6958905	chr7	+	17344734	17383559	133	NM_009201 // Slc1a5 // solute carrier family 1 (neutral amino acid transporter), member 5 // 7 A2|7 // 20514 /// ENSMUST00000108496 // Slc1a5 // solute carrier family 1 (neutral amino acid transporter), member 5 // 7 A2|7 // 20514 /// L42115 // Slc1a5 // solute carrier family 1 (neutral amino acid transporter), member 5 // 7 A2|7 // 20514 /// ENSMUST00000065232 // Slc1a5 // solute carrier family …
6844819	0.0100756	0.911542	0.551918	1.46603	6844819	chr16	-	26356735	26411079	44	NM_016674 // Cldn1 // claudin 1 // 16 B2|16 // 12737 /// ENSMUST00000023154 // Cldn1 // claudin 1 // 16 B2|16 // 12737 /// BC002003 // Cldn1 // claudin 1 // 16 B2|16 // 12737
6849215	0.0102165	0.911542	0.281465	1.21543	6849215	chr17	+	23810575	23812491	36	NM_181821 // Hcfc1r1 // host cell factor C1 regulator 1 (XPO1-dependent) // 17 A3.3|17 // 353502 /// NM_001008425 // Thoc6 // THO complex 6 homolog (Drosophila) // 17 A3.3|17 // 386612 /// ENSMUST00000024697 // Hcfc1r1 // host cell factor C1 regulator 1 (XPO1-dependent) // 17 A3.3|17 // 353502 /// ENSMUST00000095579 // Thoc6 // THO complex 6 homolog (Drosophila) // 17 A3.3|17 // 386612 /// ENSMUS…
6866021	0.0103456	0.911542	0.425835	1.34335	6866021	chr18	-	62240152	62378774	181	NM_007420 // Adrb2 // adrenergic receptor, beta 2 // 18 E1|18 34.0 cM // 11555 /// ENSMUST00000053640 // Adrb2 // adrenergic receptor, beta 2 // 18 E1|18 34.0 cM // 11555 /// BC032883 // Adrb2 // adrenergic receptor, beta 2 // 18 E1|18 34.0 cM // 11555
6775148	0.0103568	0.911542	0.312673	1.24201	6775148	chr10	-	75233990	75236133	24	NM_010027 // Ddt // D-dopachrome tautomerase // 10 C1|10 40.7 cM // 13202 /// ENSMUST00000001716 // Ddt // D-dopachrome tautomerase // 10 C1|10 40.7 cM // 13202 /// BC010753 // Ddt // D-dopachrome tautomerase // 10 C1|10 40.7 cM // 13202
6885855	0.0104063	0.911542	-0.641057	0.641243	6885855	chr2	-	31905409	31939265	66	BC137951 // Fam78a // family with sequence similarity 78, member A // 2 B|2 // 241303 /// NM_175511 // Fam78a // family with sequence similarity 78, member A // 2 B|2 // 241303 /// ENSMUST00000056406 // Fam78a // family with sequence similarity 78, member A // 2 B|2 // 241303 /// ENSMUST00000139629 // Fam78a // family with sequence similarity 78, member A // 2 B|2 // 241303
6849339	0.0104739	0.911542	-0.258925	0.83571	6849339	chr17	+	25153049	25236432	210	NM_134126 // Ift140 // intraflagellar transport 140 homolog (Chlamydomonas) // 17 A3.3|17 // 106633 /// ENSMUST00000024983 // Ift140 // intraflagellar transport 140 homolog (Chlamydomonas) // 17 A3.3|17 // 106633 /// DQ266093 // Ift140 // intraflagellar transport 140 homolog (Chlamydomonas) // 17 A3.3|17 // 106633 /// ENSMUST00000137386 // Ift140 // intraflagellar transport 140 homolog (Chlamydom…
6992864	0.0104786	0.911542	-0.239155	0.847241	6992864	chr9	+	118835440	118953237	201	NM_133710 // Ctdspl // CTD (carboxy-terminal domain, RNA polymerase II, polypeptide A) small phosphatase-like // 9|9 F4 // 69274 /// NR_029742 // Mir26a-1 // microRNA 26a-1 // 9|9 // 387218 /// ENSMUST00000073109 // Ctdspl // CTD (carboxy-terminal domain, RNA polymerase II, polypeptide A) small phosphatase-like // 9|9 F4 // 69274 /// BC094289 // Ctdspl // CTD (carboxy-terminal domain, RNA polymer…
6808209	0.0106548	0.911542	0.204345	1.15216	6808209	chr13	+	73468456	73534258	114	NM_053163 // Mrpl36 // mitochondrial ribosomal protein L36 // 13 C1|13 // 94066 /// ENSMUST00000022098 // Mrpl36 // mitochondrial ribosomal protein L36 // 13 C1|13 // 94066 /// BC009166 // Mrpl36 // mitochondrial ribosomal protein L36 // 13 C1|13 // 94066
6782290	0.0106583	0.911542	-0.345618	0.786971	6782290	chr11	+	73012649	73038006	61	NM_029031 // Shpk // sedoheptulokinase // 11 B4|11 // 74637 /// ENSMUST00000006105 // Shpk // sedoheptulokinase // 11 B4|11 // 74637 /// BC054721 // Shpk // sedoheptulokinase // 11 B4|11 // 74637 /// ENSMUST00000131927 // Shpk // sedoheptulokinase // 11 B4|11 // 74637
6787285	0.0106721	0.911542	-0.321193	0.800408	6787285	chr11	-	35651911	35799772	365	NM_170779 // Wwc1 // WW, C2 and coiled-coil domain containing 1 // 11 A4|11 // 211652 /// ENSMUST00000018993 // Wwc1 // WW, C2 and coiled-coil domain containing 1 // 11 A4|11 // 211652 /// AK220259 // Wwc1 // WW, C2 and coiled-coil domain containing 1 // 11 A4|11 // 211652
6985087	0.0108715	0.911542	0.224878	1.16868	6985087	chr8	-	109585382	109589544	29	NM_025458 // Tmed6 // transmembrane emp24 protein transport domain containing 6 // 8|8 D2 // 66269 /// BC086923 // Tmed6 // transmembrane emp24 protein transport domain containing 6 // 8|8 D2 // 66269
6799897	0.0109029	0.911542	-0.344835	0.787398	6799897	chr12	-	32858018	32893507	128	NM_020272 // Pik3cg // phosphoinositide-3-kinase, catalytic, gamma polypeptide // 12|12 B // 30955 /// NM_001146200 // Pik3cg // phosphoinositide-3-kinase, catalytic, gamma polypeptide // 12|12 B // 30955 /// NM_001146201 // Pik3cg // phosphoinositide-3-kinase, catalytic, gamma polypeptide // 12|12 B // 30955 /// ENSMUST00000156904 // Pik3cg // phosphoinositide-3-kinase, catalytic, gamma polypept…
6956507	0.010931	0.911542	-0.368922	0.774361	6956507	chr6	-	112667967	112669552	8	NM_080448 // Srgap3 // SLIT-ROBO Rho GTPase activating protein 3 // 6 E3|6 // 259302 /// ENSMUST00000088373 // Srgap3 // SLIT-ROBO Rho GTPase activating protein 3 // 6 E3|6 // 259302 /// BC069855 // Srgap3 // SLIT-ROBO Rho GTPase activating protein 3 // 6 E3|6 // 259302
6925586	0.0109393	0.911542	-0.221062	0.857933	6925586	chr4	-	129292380	129296477	73	NM_198026 // Iqcc // IQ motif containing C // 4 D2.2|4 // 230767 /// ENSMUST00000046675 // Iqcc // IQ motif containing C // 4 D2.2|4 // 230767 /// BC031493 // Iqcc // IQ motif containing C // 4 D2.2|4 // 230767 /// ENSMUST00000137090 // 2510006D16Rik // RIKEN cDNA 2510006D16 gene // 4|4 D2.3 // 76799
6854468	0.0110007	0.911542	-0.257635	0.836458	6854468	chr17	-	26349654	26381387	84	NM_207217 // Itfg3 // integrin alpha FG-GAP repeat containing 3 // 17 A3.3|17 // 106581 /// ENSMUST00000114988 // Itfg3 // integrin alpha FG-GAP repeat containing 3 // 17 A3.3|17 // 106581 /// ENSMUST00000118487 // Itfg3 // integrin alpha FG-GAP repeat containing 3 // 17 A3.3|17 // 106581 /// BC046457 // Itfg3 // integrin alpha FG-GAP repeat containing 3 // 17 A3.3|17 // 106581
6994149	0.0110103	0.911542	-0.286018	0.820163	6994149	chr9	-	26781720	26807138	100	NM_025862 // Acad8 // acyl-Coenzyme A dehydrogenase family, member 8 // 9 A4|9 // 66948 /// ENSMUST00000120367 // Acad8 // acyl-Coenzyme A dehydrogenase family, member 8 // 9 A4|9 // 66948 /// ENSMUST00000060513 // Acad8 // acyl-Coenzyme A dehydrogenase family, member 8 // 9 A4|9 // 66948 /// BC037644 // Acad8 // acyl-Coenzyme A dehydrogenase family, member 8 // 9 A4|9 // 66948 /// ENSMUST0000012…
6969207	0.0110709	0.911542	0.479455	1.39422	6969207	chr7	-	96555247	96707566	141	NM_029614 // Prss23 // protease, serine, 23 // 7 E1|7 // 76453 /// ENSMUST00000041761 // Prss23 // protease, serine, 23 // 7 E1|7 // 76453 /// BC018517 // Prss23 // protease, serine, 23 // 7 E1|7 // 76453
6990859	0.0113807	0.911542	0.31264	1.24198	6990859	chr9	+	82723180	82748885	75	NM_022986 // Irak1bp1 // interleukin-1 receptor-associated kinase 1 binding protein 1 // 9 E2|9 // 65099 /// NM_001168240 // Irak1bp1 // interleukin-1 receptor-associated kinase 1 binding protein 1 // 9 E2|9 // 65099 /// ENSMUST00000034783 // Irak1bp1 // interleukin-1 receptor-associated kinase 1 binding protein 1 // 9 E2|9 // 65099 /// BC061099 // Irak1bp1 // interleukin-1 receptor-associated ki…
6883105	0.0115141	0.911542	-0.762328	0.589544	6883105	chr2	+	164387933	164393996	46	NM_026323 // Wfdc2 // WAP four-disulfide core domain 2 // 2 H3|2 // 67701 /// ENSMUST00000017867 // Wfdc2 // WAP four-disulfide core domain 2 // 2 H3|2 // 67701 /// BC099427 // Wfdc2 // WAP four-disulfide core domain 2 // 2 H3|2 // 67701 /// ENSMUST00000109343 // Wfdc2 // WAP four-disulfide core domain 2 // 2 H3|2 // 67701
6832107	0.011537	0.911542	0.547448	1.4615	6832107	chr15	+	81296766	81320835	82	NM_019712 // Rbx1 // ring-box 1 // 15 E1|15 // 56438 /// BC027396 // Rbx1 // ring-box 1 // 15 E1|15 // 56438 /// ENSMUST00000023036 // Rbx1 // ring-box 1 // 15 E1|15 // 56438 /// ENSMUST00000109569 // Rbx1 // ring-box 1 // 15 E1|15 // 56438
6883693	0.0115502	0.911542	0.24591	1.18584	6883693	chr2	+	173544936	173605198	134	NM_019806 // Vapb // vesicle-associated membrane protein, associated protein B and C // 2 H4|2 103.0 cM // 56491 /// ENSMUST00000067530 // Vapb // vesicle-associated membrane protein, associated protein B and C // 2 H4|2 103.0 cM // 56491 /// BC048231 // Vapb // vesicle-associated membrane protein, associated protein B and C // 2 H4|2 103.0 cM // 56491
6966339	0.0115699	0.911542	0.426505	1.34397	6966339	chr7	-	31836800	31840678	69	NM_052992 // Fxyd1 // FXYD domain-containing ion transport regulator 1 // 7|7 B1 // 56188 /// NM_194321 // Fxyd1 // FXYD domain-containing ion transport regulator 1 // 7|7 B1 // 56188 /// NM_019503 // Fxyd1 // FXYD domain-containing ion transport regulator 1 // 7|7 B1 // 56188 /// NM_052991 // Fxyd1 // FXYD domain-containing ion transport regulator 1 // 7|7 B1 // 56188 /// ENSMUST00000039909 // F…
6885627	0.0115796	0.911542	-0.291928	0.81681	6885627	chr2	-	28440874	28494009	79	NM_001160406 // Gfi1b // growth factor independent 1B // 2 A3|2 // 14582 /// NM_008114 // Gfi1b // growth factor independent 1B // 2 A3|2 // 14582 /// ENSMUST00000028156 // Gfi1b // growth factor independent 1B // 2 A3|2 // 14582 /// BC145238 // Gfi1b // growth factor independent 1B // 2 A3|2 // 14582
6926301	0.0116383	0.911542	-0.26847	0.8302	6926301	chr4	-	138265752	138294333	80	NM_178671 // Ubxn10 // UBX domain protein 10 // 4 D3|4 // 212190 /// ENSMUST00000105810 // Ubxn10 // UBX domain protein 10 // 4 D3|4 // 212190 /// ENSMUST00000068172 // Ubxn10 // UBX domain protein 10 // 4 D3|4 // 212190 /// ENSMUST00000105809 // Ubxn10 // UBX domain protein 10 // 4 D3|4 // 212190 /// ENSMUST00000146415 // Ubxn10 // UBX domain protein 10 // 4 D3|4 // 212190 /// ENSMUST00000105811…
6928740	0.0116437	0.911542	-0.382562	0.767074	6928740	chr5	+	8567113	8793022	252	NM_011076 // Abcb1a // ATP-binding cassette, sub-family B (MDR/TAP), member 1A // 5 A1|5 1.0 cM // 18671 /// NM_011075 // Abcb1b // ATP-binding cassette, sub-family B (MDR/TAP), member 1B // 5 1.0 cM // 18669 /// ENSMUST00000047753 // Abcb1a // ATP-binding cassette, sub-family B (MDR/TAP), member 1A // 5 A1|5 1.0 cM // 18671 /// ENSMUST00000009058 // Abcb1b // ATP-binding cassette, sub-family B (…
6970378	0.0117464	0.911542	-0.206823	0.866443	6970378	chr7	-	116667449	116847099	404	NM_001001326 // St5 // suppression of tumorigenicity 5 // 7 E3|7 51.55 cM // 76954 /// NM_029811 // St5 // suppression of tumorigenicity 5 // 7 E3|7 51.55 cM // 76954 /// ENSMUST00000079282 // St5 // suppression of tumorigenicity 5 // 7 E3|7 51.55 cM // 76954 /// ENSMUST00000077909 // St5 // suppression of tumorigenicity 5 // 7 E3|7 51.55 cM // 76954 /// ENSMUST00000084738 // St5 // suppression o…
6809266	0.0118671	0.911542	-0.244592	0.844054	6809266	chr13	+	97907866	97947431	167	NM_177266 // Gfm2 // G elongation factor, mitochondrial 2 // 13 D1|13 // 320806 /// NM_001146043 // Gfm2 // G elongation factor, mitochondrial 2 // 13 D1|13 // 320806 /// ENSMUST00000161639 // Gfm2 // G elongation factor, mitochondrial 2 // 13 D1|13 // 320806 /// ENSMUST00000161825 // Gfm2 // G elongation factor, mitochondrial 2 // 13 D1|13 // 320806 /// BC138233 // Gfm2 // G elongation factor, m…
6859304	0.0118908	0.911542	-0.226702	0.854586	6859304	chr18	+	21086404	21145840	77	NM_026301 // Rnf125 // ring finger protein 125 // 18 A2|18 // 67664 /// ENSMUST00000050004 // Rnf125 // ring finger protein 125 // 18 A2|18 // 67664 /// BC116883 // Rnf125 // ring finger protein 125 // 18 A2|18 // 67664 /// ENSMUST00000035927 // Rnf125 // ring finger protein 125 // 18 A2|18 // 67664
6949076	0.011968	0.911542	-0.267738	0.830621	6949076	chr6	+	113257032	113274844	166	NM_030178 // Brpf1 // bromodomain and PHD finger containing, 1 // 6 E3|6 // 78783 /// ENSMUST00000113117 // Brpf1 // bromodomain and PHD finger containing, 1 // 6 E3|6 // 78783 /// BC046521 // Brpf1 // bromodomain and PHD finger containing, 1 // 6 E3|6 // 78783 /// ENSMUST00000113119 // Brpf1 // bromodomain and PHD finger containing, 1 // 6 E3|6 // 78783
6813172	0.0119793	0.911542	0.195745	1.14532	6813172	chr13	-	51526232	51667303	132	NM_009167 // Shc3 // src homology 2 domain-containing transforming protein C3 // 13 A5|13 29.0 cM // 20418 /// ENSMUST00000021898 // Shc3 // src homology 2 domain-containing transforming protein C3 // 13 A5|13 29.0 cM // 20418 /// BC105644 // Shc3 // src homology 2 domain-containing transforming protein C3 // 13 A5|13 29.0 cM // 20418
6953721	0.0120178	0.911542	-0.434363	0.740021	6953721	chr6	-	53765398	53770804	27	NM_025817 // 1200009O22Rik // RIKEN cDNA 1200009O22 gene // 6 B3|6 // 66873 /// ENSMUST00000127748 // 1200009O22Rik // RIKEN cDNA 1200009O22 gene // 6 B3|6 // 66873 /// BC043099 // 1200009O22Rik // RIKEN cDNA 1200009O22 gene // 6 B3|6 // 66873 /// ENSMUST00000104970 // Gm16499 // predicted gene 16499 // 6|6 // 100049166
6809223	0.0120658	0.911542	-0.278643	0.824366	6809223	chr13	+	97158110	97187146	125	NM_026173 // Poc5 // POC5 centriolar protein homolog (Chlamydomonas) // 13 D1|13 // 67463 /// ENSMUST00000099295 // Poc5 // POC5 centriolar protein homolog (Chlamydomonas) // 13 D1|13 // 67463 /// BC016527 // Poc5 // POC5 centriolar protein homolog (Chlamydomonas) // 13 D1|13 // 67463
6959167	0.0121024	0.911542	-0.218812	0.859272	6959167	chr7	+	25688083	25711601	230	NM_001130150 // Arhgef1 // Rho guanine nucleotide exchange factor (GEF) 1 // 7 A3|7 // 16801 /// NM_001130151 // Arhgef1 // Rho guanine nucleotide exchange factor (GEF) 1 // 7 A3|7 // 16801 /// NM_001130152 // Arhgef1 // Rho guanine nucleotide exchange factor (GEF) 1 // 7 A3|7 // 16801 /// NM_001130153 // Arhgef1 // Rho guanine nucleotide exchange factor (GEF) 1 // 7 A3|7 // 16801 /// NM_008488 /…
6999404	0.0121394	0.911542	-0.291208	0.817218	6999404	chr9	-	118980648	119002719	118	NM_019676 // Plcd1 // phospholipase C, delta 1 // 9 F3|9 // 18799 /// ENSMUST00000010804 // Plcd1 // phospholipase C, delta 1 // 9 F3|9 // 18799 /// BC015249 // Plcd1 // phospholipase C, delta 1 // 9 F3|9 // 18799
6768951	0.0121568	0.911542	-0.272295	0.828001	6768951	chr10	+	76374226	76523727	235	NM_031196 // Slc19a1 // solute carrier family 19 (sodium/hydrogen exchanger), member 1 // 10 C1|10 41.3 cM // 20509 /// ENSMUST00000144234 // Slc19a1 // solute carrier family 19 (sodium/hydrogen exchanger), member 1 // 10 C1|10 41.3 cM // 20509 /// ENSMUST00000105410 // Slc19a1 // solute carrier family 19 (sodium/hydrogen exchanger), member 1 // 10 C1|10 41.3 cM // 20509 /// BC015263 // Slc19a1 /…
6875706	0.0121616	0.911542	0.237995	1.17935	6875706	chr2	+	25145426	25146719	29	NM_146117 // Lrrc26 // leucine rich repeat containing 26 // 2 A3|2 // 227618 /// ENSMUST00000028337 // Lrrc26 // leucine rich repeat containing 26 // 2 A3|2 // 227618 /// BC004853 // Lrrc26 // leucine rich repeat containing 26 // 2 A3|2 // 227618
6846557	0.0124561	0.911542	0.506655	1.42075	6846557	chr16	-	59314314	59315231	9	NM_146992 // Olfr204 // olfactory receptor 204 // 16 C1.3|16 // 258994 /// NM_001011736 // Olfr205 // olfactory receptor 205 // 16 C1.3|16 // 257881 /// ENSMUST00000072517 // Olfr204 // olfactory receptor 204 // 16 C1.3|16 // 258994 /// ENSMUST00000074125 // Olfr205 // olfactory receptor 205 // 16 C1.3|16 // 257881 /// ENSMUST00000114346 // Olfr204 // olfactory receptor 204 // 16 C1.3|16 // 258994
6782129	0.0125203	0.911542	0.722468	1.65	6782129	chr11	+	70318688	70324680	24	NM_029360 // Tm4sf5 // transmembrane 4 superfamily member 5 // 11 B3|11 // 75604 /// ENSMUST00000019063 // Tm4sf5 // transmembrane 4 superfamily member 5 // 11 B3|11 // 75604 /// BC010782 // Tm4sf5 // transmembrane 4 superfamily member 5 // 11 B3|11 // 75604
6963073	0.0125622	0.911542	0.56549	1.47989	6963073	chr7	+	110025636	110026602	5	NM_147091 // Olfr568 // olfactory receptor 568 // 7 E3|7 // 259095 /// ENSMUST00000098216 // Olfr568 // olfactory receptor 568 // 7 E3|7 // 259095
6869976	0.0126058	0.911542	-0.222885	0.85685	6869976	chr19	+	45089387	45101592	86	NM_145503 // Lzts2 // leucine zipper, putative tumor suppressor 2 // 19 C3|19 // 226154 /// NM_001130525 // Lzts2 // leucine zipper, putative tumor suppressor 2 // 19 C3|19 // 226154 /// NM_001130526 // Lzts2 // leucine zipper, putative tumor suppressor 2 // 19 C3|19 // 226154 /// ENSMUST00000039016 // Lzts2 // leucine zipper, putative tumor suppressor 2 // 19 C3|19 // 226154 /// BC092263 // Lzts…
6852874	0.01261	0.911542	0.318333	1.24689	6852874	chr17	+	87665554	87991125	461	NM_028639 // Ttc7 // tetratricopeptide repeat domain 7 // 17 E4|17 // 225049 /// ENSMUST00000041110 // Ttc7 // tetratricopeptide repeat domain 7 // 17 E4|17 // 225049 /// BC042512 // Ttc7 // tetratricopeptide repeat domain 7 // 17 E4|17 // 225049 /// ENSMUST00000154255 // Ttc7 // tetratricopeptide repeat domain 7 // 17 E4|17 // 225049 /// ENSMUST00000144204 // Ttc7 // tetratricopeptide repeat dom…
6916952	0.0126443	0.911542	0.245755	1.18571	6916952	chr4	+	122910799	122932226	67	NM_013905 // Heyl // hairy/enhancer-of-split related with YRPW motif-like // 4 D2.2|4 // 56198 /// ENSMUST00000040821 // Heyl // hairy/enhancer-of-split related with YRPW motif-like // 4 D2.2|4 // 56198 /// AF172288 // Heyl // hairy/enhancer-of-split related with YRPW motif-like // 4 D2.2|4 // 56198
6773525	0.0127301	0.911542	-0.290092	0.81785	6773525	chr10	-	41438433	41591904	206	NM_029132 // 2410017P07Rik // RIKEN cDNA 2410017P07 gene // 10 B2|10 // 103268 /// NM_026643 // 2410017P07Rik // RIKEN cDNA 2410017P07 gene // 10 B2|10 // 103268 /// ENSMUST00000019951 // 2410017P07Rik // RIKEN cDNA 2410017P07 gene // 10 B2|10 // 103268 /// ENSMUST00000105505 // 2410017P07Rik // RIKEN cDNA 2410017P07 gene // 10 B2|10 // 103268 /// ENSMUST00000105504 // 2410017P07Rik // RIKEN cDNA…
6983925	0.0127627	0.911542	-0.279435	0.823914	6983925	chr8	-	87848210	87921507	151	NM_175441 // Mylk3 // myosin light chain kinase 3 // 8 C3|8 // 213435 /// ENSMUST00000034133 // Mylk3 // myosin light chain kinase 3 // 8 C3|8 // 213435 /// EU403565 // Mylk3 // myosin light chain kinase 3 // 8 C3|8 // 213435 /// ENSMUST00000121972 // Mylk3 // myosin light chain kinase 3 // 8 C3|8 // 213435
6819907	0.0128113	0.911542	0.329898	1.25692	6819907	chr14	+	66956979	67094710	139	NM_019675 // Stmn4 // stathmin-like 4 // 14 D1|14 // 56471 /// ENSMUST00000074523 // Stmn4 // stathmin-like 4 // 14 D1|14 // 56471 /// BC014707 // Stmn4 // stathmin-like 4 // 14 D1|14 // 56471 /// ENSMUST00000152093 // Stmn4 // stathmin-like 4 // 14 D1|14 // 56471
6803210	0.0129164	0.911542	0.526087	1.44002	6803210	chr12	-	104672093	104681953	59	NM_029803 // Ifi27l2a // interferon, alpha-inducible protein 27 like 2A // 12 E|12 // 76933 /// ENSMUST00000055071 // Ifi27l2a // interferon, alpha-inducible protein 27 like 2A // 12 E|12 // 76933 /// BC100588 // Ifi27l2a // interferon, alpha-inducible protein 27 like 2A // 12 E|12 // 76933
6762147	0.0129772	0.911542	-0.363003	0.777545	6762147	chr1	-	133072991	133144761	192	NM_018750 // Rassf5 // Ras association (RalGDS/AF-6) domain family member 5 // 1 E4|1 69.1 cM // 54354 /// ENSMUST00000027688 // Rassf5 // Ras association (RalGDS/AF-6) domain family member 5 // 1 E4|1 69.1 cM // 54354 /// BC089605 // Rassf5 // Ras association (RalGDS/AF-6) domain family member 5 // 1 E4|1 69.1 cM // 54354 /// ENSMUST00000068564 // Rassf5 // Ras association (RalGDS/AF-6) domain f…
6981905	0.0130908	0.911542	-0.214125	0.862069	6981905	chr8	-	42073961	42245186	347	NM_001005863 // Mtus1 // mitochondrial tumor suppressor 1 // 8 A4|8 // 102103 /// NM_001005865 // Mtus1 // mitochondrial tumor suppressor 1 // 8 A4|8 // 102103 /// NM_001005864 // Mtus1 // mitochondrial tumor suppressor 1 // 8 A4|8 // 102103 /// ENSMUST00000059115 // Mtus1 // mitochondrial tumor suppressor 1 // 8 A4|8 // 102103 /// ENSMUST00000118835 // Mtus1 // mitochondrial tumor suppressor 1 /…
6823886	0.0131889	0.911542	0.332465	1.25916	6823886	chr14	-	35165072	35168579	20	BC147105 // 2200001I15Rik // RIKEN cDNA 2200001I15 gene // 14 B|14 // 69134 /// ENSMUST00000052126 // 2200001I15Rik // RIKEN cDNA 2200001I15 gene // 14 B|14 // 69134 /// BC086894 // 2200001I15Rik // RIKEN cDNA 2200001I15 gene // 14 B|14 // 69134
6781259	0.0132313	0.911542	1.41204	2.66113	6781259	chr11	+	58192548	58204041	37	NM_001083884 // 2210415F13Rik // RIKEN cDNA 2210415F13 gene // 11 B1.3|11 // 70163 /// NM_027339 // 2210415F13Rik // RIKEN cDNA 2210415F13 gene // 11 B1.3|11 // 70163 /// ENSMUST00000013787 // 2210415F13Rik // RIKEN cDNA 2210415F13 gene // 11 B1.3|11 // 70163 /// ENSMUST00000108826 // 2210415F13Rik // RIKEN cDNA 2210415F13 gene // 11 B1.3|11 // 70163 /// ENSMUST00000108827 // 2210415F13Rik // RIK…
6875094	0.0132845	0.911542	0.596352	1.51189	6875094	chr2	+	12809723	12925255	110	NM_008961 // Pter // phosphotriesterase related // 2 A1|2 // 19212 /// NM_153155 // C1ql3 // C1q-like 3 // 2 A1|2 // 227580 /// ENSMUST00000134794 // Pter // phosphotriesterase related // 2 A1|2 // 19212 /// U28016 // Pter // phosphotriesterase related // 2 A1|2 // 19212 /// ENSMUST00000028063 // Pter // phosphotriesterase related // 2 A1|2 // 19212 /// ENSMUST00000114796 // Pter // phosphotriest…
6979073	0.0133496	0.911542	0.33213	1.25887	6979073	chr8	+	112514349	112523701	60	NM_146214 // Tat // tyrosine aminotransferase // 8 D3|8 55.2 cM // 234724 /// ENSMUST00000001720 // Tat // tyrosine aminotransferase // 8 D3|8 55.2 cM // 234724 /// BC030728 // Tat // tyrosine aminotransferase // 8 D3|8 55.2 cM // 234724 /// ENSMUST00000143741 // Tat // tyrosine aminotransferase // 8 D3|8 55.2 cM // 234724
6946238	0.0133601	0.911542	0.530602	1.44453	6946238	chr6	+	52127167	52139910	32	ENSMUST00000070587 // 5730596B20Rik // RIKEN cDNA 5730596B20 gene // 6 B3|6 // 77580
6792373	0.0134553	0.911542	0.368922	1.29139	6792373	chr11	-	114858035	114863194	33	NM_134158 // AF251705 // cDNA sequence AF251705 // 11 E2|11 78.0 cM // 140497 /// ENSMUST00000092464 // AF251705 // cDNA sequence AF251705 // 11 E2|11 78.0 cM // 140497 /// AF251705 // AF251705 // cDNA sequence AF251705 // 11 E2|11 78.0 cM // 140497 /// ENSMUST00000141188 // AF251705 // cDNA sequence AF251705 // 11 E2|11 78.0 cM // 140497 /// ENSMUST00000061637 // AF251705 // cDNA sequence AF2517…
6882556	0.0134787	0.911542	0.235362	1.1772	6882556	chr2	+	155601039	155644100	109	NM_010808 // Mmp24 // matrix metallopeptidase 24 // 2 H1|2 87.5 cM // 17391 /// ENSMUST00000029141 // Mmp24 // matrix metallopeptidase 24 // 2 H1|2 87.5 cM // 17391 /// AB021226 // Mmp24 // matrix metallopeptidase 24 // 2 H1|2 87.5 cM // 17391
6947475	0.0135094	0.911542	-0.294523	0.815342	6947475	chr6	+	83969393	84216931	454	NM_021469 // Dysf // dysferlin // 6 C3|6 35.85 cM // 26903 /// NM_001077694 // Dysf // dysferlin // 6 C3|6 35.85 cM // 26903 /// ENSMUST00000113823 // Dysf // dysferlin // 6 C3|6 35.85 cM // 26903 /// AK131144 // Dysf // dysferlin // 6 C3|6 35.85 cM // 26903 /// ENSMUST00000113818 // Dysf // dysferlin // 6 C3|6 35.85 cM // 26903
6931107	0.0135175	0.911542	0.495412	1.40972	6931107	chr5	+	62200123	62201757	8	NM_019468 // G6pd2 // glucose-6-phosphate dehydrogenase 2 // 5 C3.1|5 39.0 cM // 14380 /// ENSMUST00000119338 // G6pd2 // glucose-6-phosphate dehydrogenase 2 // 5 C3.1|5 39.0 cM // 14380 /// BC120827 // G6pd2 // glucose-6-phosphate dehydrogenase 2 // 5 C3.1|5 39.0 cM // 14380
6870630	0.0135455	0.911542	-0.31059	0.806312	6870630	chr19	+	56900699	56944502	174	NM_001002238 // Tdrd1 // tudor domain containing 1 // 19 D2|19 // 83561 /// NM_001002241 // Tdrd1 // tudor domain containing 1 // 19 D2|19 // 83561 /// NM_031387 // Tdrd1 // tudor domain containing 1 // 19 D2|19 // 83561 /// NM_001002240 // Tdrd1 // tudor domain containing 1 // 19 D2|19 // 83561 /// ENSMUST00000111606 // Tdrd1 // tudor domain containing 1 // 19 D2|19 // 83561 /// ENSMUST000001212…
6793226	0.0135646	0.911542	-0.303335	0.810377	6793226	chr12	+	8777847	8800518	142	NM_011519 // Sdc1 // syndecan 1 // 12 A1.1|12 1.0 cM // 20969 /// ENSMUST00000020911 // Sdc1 // syndecan 1 // 12 A1.1|12 1.0 cM // 20969 /// BC010560 // Sdc1 // syndecan 1 // 12 A1.1|12 1.0 cM // 20969
6950137	0.0135982	0.911542	0.769737	1.70496	6950137	chr6	+	129299780	129315321	60	NM_177686 // Clec12a // C-type lectin domain family 12, member a // 6 F3|6 // 232413 /// ENSMUST00000065289 // Clec12a // C-type lectin domain family 12, member a // 6 F3|6 // 232413 /// BC094904 // Clec12a // C-type lectin domain family 12, member a // 6 F3|6 // 232413 /// ENSMUST00000151671 // Clec12a // C-type lectin domain family 12, member a // 6 F3|6 // 232413
6808199	0.0136303	0.911542	-0.481223	0.71637	6808199	chr13	+	73370843	73438579	129	NM_018885 // Irx4 // Iroquois related homeobox 4 (Drosophila) // 13 C1|13 // 50916 /// ENSMUST00000022095 // Irx4 // Iroquois related homeobox 4 (Drosophila) // 13 C1|13 // 50916 /// AF124732 // Irx4 // Iroquois related homeobox 4 (Drosophila) // 13 C1|13 // 50916
6880516	0.0136369	0.911542	0.38663	1.30734	6880516	chr2	+	119176955	119180117	27	NM_026929 // Chac1 // ChaC, cation transport regulator-like 1 (E. coli) // 2 E5|2 // 69065 /// ENSMUST00000028780 // Chac1 // ChaC, cation transport regulator-like 1 (E. coli) // 2 E5|2 // 69065 /// BC025169 // Chac1 // ChaC, cation transport regulator-like 1 (E. coli) // 2 E5|2 // 69065
6778113	0.0137313	0.911542	0.575695	1.4904	6778113	chr10	-	129044603	129045535	8	NM_146931 // Olfr796 // olfactory receptor 796 // 10 D3|10 // 258933 /// ENSMUST00000037071 // Olfr796 // olfactory receptor 796 // 10 D3|10 // 258933
6781458	0.0137441	0.911542	-0.31129	0.805921	6781458	chr11	+	60541898	60546453	33	NM_001009927 // Smcr7 // Smith-Magenis syndrome chromosome region, candidate 7 homolog (human) // 11 B2|11 // 237781 /// ENSMUST00000018743 // Smcr7 // Smith-Magenis syndrome chromosome region, candidate 7 homolog (human) // 11 B2|11 // 237781 /// BC088984 // Smcr7 // Smith-Magenis syndrome chromosome region, candidate 7 homolog (human) // 11 B2|11 // 237781
6940300	0.0137457	0.911542	0.416285	1.33449	6940300	chr5	-	99319127	99483779	237	NM_008926 // Prkg2 // protein kinase, cGMP-dependent, type II // 5 E3|5 53.0 cM // 19092 /// ENSMUST00000161490 // Prkg2 // protein kinase, cGMP-dependent, type II // 5 E3|5 53.0 cM // 19092 /// BC113205 // Prkg2 // protein kinase, cGMP-dependent, type II // 5 E3|5 53.0 cM // 19092
6776128	0.0137628	0.911542	-0.256717	0.83699	6776128	chr10	-	93738214	93772984	66	NR_033209 // Gm4792 // predicted gene 4792 // 10 C2|10 // 215472 /// ENSMUST00000065826 // Gm4792 // predicted gene 4792 // 10 C2|10 // 215472
6784485	0.0137674	0.911542	-0.245687	0.843414	6784485	chr11	+	103828053	103846648	50	NM_007477 // Arf2 // ADP-ribosylation factor 2 // 11 E1|11 62.0 cM // 11841 /// ENSMUST00000057921 // Arf2 // ADP-ribosylation factor 2 // 11 E1|11 62.0 cM // 11841 /// ENSMUST00000063347 // Arf2 // ADP-ribosylation factor 2 // 11 E1|11 62.0 cM // 11841 /// BC010487 // Arf2 // ADP-ribosylation factor 2 // 11 E1|11 62.0 cM // 11841 /// ENSMUST00000107008 // Arf2 // ADP-ribosylation factor 2 // 11 …
6762094	0.0138551	0.911542	0.361318	1.2846	6762094	chr1	-	132326379	132359520	105	NM_010016 // Cd55 // CD55 antigen // 1 E4|1 67.6 cM // 13136 /// NM_007827 // Daf2 // decay accelerating factor 2 // 1 E4|1 67.6 cM // 13137 /// ENSMUST00000027650 // Cd55 // CD55 antigen // 1 E4|1 67.6 cM // 13136 /// ENSMUST00000112488 // Daf2 // decay accelerating factor 2 // 1 E4|1 67.6 cM // 13137 /// L41366 // Cd55 // CD55 antigen // 1 E4|1 67.6 cM // 13136 /// ENSMUST00000027654 // Daf2 //…
6959000	0.0138626	0.911542	-0.23006	0.852599	6959000	chr7	+	19867967	19881585	72	NM_013648 // Rtn2 // reticulon 2 (Z-band associated protein) // 7 A3|7 4.0 cM // 20167 /// NM_001025364 // Rtn2 // reticulon 2 (Z-band associated protein) // 7 A3|7 4.0 cM // 20167 /// ENSMUST00000032559 // Rtn2 // reticulon 2 (Z-band associated protein) // 7 A3|7 4.0 cM // 20167 /// ENSMUST00000108468 // Rtn2 // reticulon 2 (Z-band associated protein) // 7 A3|7 4.0 cM // 20167 /// AF038538 // Rt…
6804703	0.0138818	0.911542	-0.30493	0.809481	6804703	chr13	+	9184014	9238941	82	NM_133671 // U2af2 // U2 small nuclear ribonucleoprotein auxiliary factor (U2AF) 2 // 7 A1|7 // 22185 /// ENSMUST00000005041 // U2af2 // U2 small nuclear ribonucleoprotein auxiliary factor (U2AF) 2 // 7 A1|7 // 22185 /// BC106134 // U2af2 // U2 small nuclear ribonucleoprotein auxiliary factor (U2AF) 2 // 7 A1|7 // 22185
6988898	0.013934	0.911542	-0.36587	0.776001	6988898	chr9	+	47970106	48208084	231	BC094249 // Fam55d // family with sequence similarity 55, member D // 9 A5.3|9 // 244853 /// BC085195 // Fam55d // family with sequence similarity 55, member D // 9 A5.3|9 // 244853 /// ENSMUST00000093853 // Fam55d // family with sequence similarity 55, member D // 9 A5.3|9 // 244853
6873364	0.0140627	0.911542	0.394895	1.31485	6873364	chr19	-	45822224	45824046	32	NM_008723 // Npm3 // nucleoplasmin 3 // 19 C3|19 45.0 cM // 18150 /// NR_002702 // Npm3-ps1 // nucleoplasmin 3, pseudogene 1 // 6 C3|6 // 108176 /// ENSMUST00000070215 // Npm3 // nucleoplasmin 3 // 19 C3|19 45.0 cM // 18150 /// U64450 // Npm3 // nucleoplasmin 3 // 19 C3|19 45.0 cM // 18150
6934348	0.0141595	0.911542	-0.427755	0.743418	6934348	chr5	+	125471712	125492916	79	BC053444 // Fam101a // family with sequence similarity 101, member A // 5|5 F // 73121 /// ENSMUST00000036109 // Fam101a // family with sequence similarity 101, member A // 5|5 F // 73121
6849845	0.0143867	0.911542	-0.33749	0.791417	6849845	chr17	+	32173066	32203300	147	NM_028244 // Rrp1b // ribosomal RNA processing 1 homolog B (S. cerevisiae) // 17 B1|17 // 72462 /// NM_001163734 // Rrp1b // ribosomal RNA processing 1 homolog B (S. cerevisiae) // 17 B1|17 // 72462 /// ENSMUST00000081339 // Rrp1b // ribosomal RNA processing 1 homolog B (S. cerevisiae) // 17 B1|17 // 72462 /// BC016569 // Rrp1b // ribosomal RNA processing 1 homolog B (S. cerevisiae) // 17 B1|17 /…
6987324	0.0144444	0.911542	-0.48788	0.713072	6987324	chr9	+	20385776	20399903	57	NM_172919 // Zfp846 // zinc finger protein 846 // 9 A3|9 // 244721 /// ENSMUST00000115557 // Zfp846 // zinc finger protein 846 // 9 A3|9 // 244721 /// BC139282 // Zfp846 // zinc finger protein 846 // 9 A3|9 // 244721 /// ENSMUST00000140668 // Zfp846 // zinc finger protein 846 // 9 A3|9 // 244721 /// ENSMUST00000060063 // Zfp846 // zinc finger protein 846 // 9 A3|9 // 244721
6802384	0.0144505	0.911542	0.352305	1.2766	6802384	chr12	-	86613254	86629368	43	NM_025421 // Acyp1 // acylphosphatase 1, erythrocyte (common) type // 12 D2|12 // 66204 /// ENSMUST00000117138 // Acyp1 // acylphosphatase 1, erythrocyte (common) type // 12 D2|12 // 66204 /// ENSMUST00000008966 // Acyp1 // acylphosphatase 1, erythrocyte (common) type // 12 D2|12 // 66204 /// BC061088 // Acyp1 // acylphosphatase 1, erythrocyte (common) type // 12 D2|12 // 66204
6792476	0.0144844	0.911542	-0.198243	0.871612	6792476	chr11	-	115660309	115674990	120	NM_080643 // Caskin2 // CASK-interacting protein 2 // 11 E2|11 // 140721 /// ENSMUST00000041684 // Caskin2 // CASK-interacting protein 2 // 11 E2|11 // 140721 /// ENSMUST00000093912 // 2310067B10Rik // RIKEN cDNA 2310067B10 gene // 11 E2|11 // 71947 /// BC053083 // Caskin2 // CASK-interacting protein 2 // 11 E2|11 // 140721 /// ENSMUST00000106482 // Caskin2 // CASK-interacting protein 2 // 11 E2|…
6879966	0.0145573	0.911542	-0.828422	0.563145	6879966	chr2	+	110560957	110579683	74	NM_172979 // Muc15 // mucin 15 // 2 E3|2 // 269328 /// ENSMUST00000111016 // Muc15 // mucin 15 // 2 E3|2 // 269328 /// ENSMUST00000090332 // Muc15 // mucin 15 // 2 E3|2 // 269328 /// AY198336 // Muc15 // mucin 15 // 2 E3|2 // 269328 /// ENSMUST00000111017 // Muc15 // mucin 15 // 2 E3|2 // 269328
6885494	0.0146539	0.911542	-0.277502	0.825018	6885494	chr2	-	26519054	26577237	59	NM_010695 // Lcn4 // lipocalin 4 // 2 A3|2 // 16821 /// ENSMUST00000028283 // Lcn4 // lipocalin 4 // 2 A3|2 // 16821 /// BC114544 // Lcn4 // lipocalin 4 // 2 A3|2 // 16821
6799651	0.0146554	0.911542	-0.202925	0.868787	6799651	chr12	-	29375494	29435321	205	NM_178811 // Ttc15 // tetratricopeptide repeat domain 15 // 12 A2|12 // 217449 /// NM_001161410 // Ttc15 // tetratricopeptide repeat domain 15 // 12 A2|12 // 217449 /// NM_001161411 // Ttc15 // tetratricopeptide repeat domain 15 // 12 A2|12 // 217449 /// ENSMUST00000020954 // Ttc15 // tetratricopeptide repeat domain 15 // 12 A2|12 // 217449 /// BC024077 // Ttc15 // tetratricopeptide repeat domain…
6935043	0.0147089	0.911542	-0.194353	0.873965	6935043	chr5	+	137462881	137472502	131	NM_011962 // Plod3 // procollagen-lysine, 2-oxoglutarate 5-dioxygenase 3 // 5 G2|5 80.0 cM // 26433 /// ENSMUST00000004968 // Plod3 // procollagen-lysine, 2-oxoglutarate 5-dioxygenase 3 // 5 G2|5 80.0 cM // 26433 /// BC043047 // Plod3 // procollagen-lysine, 2-oxoglutarate 5-dioxygenase 3 // 5 G2|5 80.0 cM // 26433
6953923	0.0147333	0.911542	0.309605	1.23937	6953923	chr6	-	57605040	57642064	55	NM_025574 // Pigy // phosphatidylinositol glycan anchor biosynthesis, class Y // 6 B3|6 // 66459 /// ENSMUST00000053386 // Pigy // phosphatidylinositol glycan anchor biosynthesis, class Y // 6 B3|6 // 66459 /// BC029232 // Pigy // phosphatidylinositol glycan anchor biosynthesis, class Y // 6 B3|6 // 66459
6894218	0.0147333	0.911542	0.304482	1.23498	6894218	chr2	-	180500955	180511595	32	NM_080641 // Bhlhe23 // basic helix-loop-helix family, member e23 // 2 H3-H4|2 105.0 cM // 140489 /// ENSMUST00000108878 // Bhlhe23 // basic helix-loop-helix family, member e23 // 2 H3-H4|2 105.0 cM // 140489 /// ENSMUST00000061098 // Bhlhe23 // basic helix-loop-helix family, member e23 // 2 H3-H4|2 105.0 cM // 140489 /// BC119208 // Bhlhe23 // basic helix-loop-helix family, member e23 // 2 H3-H4…
6959639	0.014804	0.911542	0.30449	1.23498	6959639	chr7	+	32048776	32089998	37	NM_207262 // Abpe // androgen binding protein epsilon // 7 B1|7 // 381970 /// NM_001100464 // Abpb // androgen binding protein beta // 7 B1|7 // 233099 /// NM_178308 // Abpg // androgen binding protein gamma // 7 B1|7 10.0 cM // 110187 /// NM_177446 // Abpz // androgen binding protein zeta // 7 B1|7 // 233090 /// ENSMUST00000038835 // Abpe // androgen binding protein epsilon // 7 B1|7 // 381970 /…
6789328	0.0149341	0.911542	-0.301278	0.811533	6789328	chr11	-	69486617	69495754	102	NM_030702 // Senp3 // SUMO/sentrin specific peptidase 3 // 11|11 B4 // 80886 /// NM_001163571 // Senp3 // SUMO/sentrin specific peptidase 3 // 11|11 B4 // 80886 /// ENSMUST00000005336 // Senp3 // SUMO/sentrin specific peptidase 3 // 11|11 B4 // 80886 /// ENSMUST00000066760 // Senp3 // SUMO/sentrin specific peptidase 3 // 11|11 B4 // 80886 /// BC037014 // Senp3 // SUMO/sentrin specific peptidase 3…
6768618	0.0149888	0.911542	-0.433735	0.740343	6768618	chr10	+	69688097	69748701	68	NM_025807 // Slc16a9 // solute carrier family 16 (monocarboxylic acid transporters), member 9 // 10 B5.3|10 // 66859 /// ENSMUST00000046807 // Slc16a9 // solute carrier family 16 (monocarboxylic acid transporters), member 9 // 10 B5.3|10 // 66859 /// BC034205 // Slc16a9 // solute carrier family 16 (monocarboxylic acid transporters), member 9 // 10 B5.3|10 // 66859
6971600	0.0150116	0.911542	2.57322	5.95137	6971600	chr7	-	138452068	138465889	48	NM_008411 // Cuzd1 // CUB and zona pellucida-like domains 1 // 7 F3|7 // 16433 /// ENSMUST00000046611 // Cuzd1 // CUB and zona pellucida-like domains 1 // 7 F3|7 // 16433 /// U69699 // Cuzd1 // CUB and zona pellucida-like domains 1 // 7 F3|7 // 16433
6952294	0.0151123	0.911542	0.29319	1.22535	6952294	chr6	-	28392339	28407449	82	NM_011038 // Pax4 // paired box gene 4 // 6 A3.3|6 9.0 cM // 18506 /// NM_001159925 // Pax4 // paired box gene 4 // 6 A3.3|6 9.0 cM // 18506 /// NM_001159926 // Pax4 // paired box gene 4 // 6 A3.3|6 9.0 cM // 18506 /// ENSMUST00000031718 // Pax4 // paired box gene 4 // 6 A3.3|6 9.0 cM // 18506 /// AF031150 // Pax4 // paired box gene 4 // 6 A3.3|6 9.0 cM // 18506
6773545	0.0151345	0.911542	-0.20404	0.868116	6773545	chr10	-	41901651	41996554	232	NM_019740 // Foxo3 // forkhead box O3 // 10 B2|10 30.0 cM // 56484 /// ENSMUST00000105502 // Foxo3 // forkhead box O3 // 10 B2|10 30.0 cM // 56484 /// ENSMUST00000056974 // Foxo3 // forkhead box O3 // 10 B2|10 30.0 cM // 56484 /// AF114259 // Foxo3 // forkhead box O3 // 10 B2|10 30.0 cM // 56484
6939986	0.0151503	0.911542	-0.22576	0.855144	6939986	chr5	-	92712149	92739485	176	NM_172713 // Sdad1 // SDA1 domain containing 1 // 5 E2|5 // 231452 /// ENSMUST00000031364 // Sdad1 // SDA1 domain containing 1 // 5 E2|5 // 231452 /// BC042708 // Sdad1 // SDA1 domain containing 1 // 5 E2|5 // 231452
6901747	0.015155	0.911542	0.31836	1.24691	6901747	chr3	+	138100184	138119069	100	NM_007410 // Adh5 // alcohol dehydrogenase 5 (class III), chi polypeptide // 3 G3|3 // 11532 /// ENSMUST00000005964 // Adh5 // alcohol dehydrogenase 5 (class III), chi polypeptide // 3 G3|3 // 11532 /// BC090978 // Adh5 // alcohol dehydrogenase 5 (class III), chi polypeptide // 3 G3|3 // 11532
6851103	0.0151891	0.911542	-0.283558	0.821563	6851103	chr17	+	53706095	53812368	224	NM_020005 // Kat2b // K(lysine) acetyltransferase 2B // 17 C|17 30.0 cM // 18519 /// NM_001190846 // Kat2b // K(lysine) acetyltransferase 2B // 17 C|17 30.0 cM // 18519 /// ENSMUST00000000724 // Kat2b // K(lysine) acetyltransferase 2B // 17 C|17 30.0 cM // 18519 /// BC082581 // Kat2b // K(lysine) acetyltransferase 2B // 17 C|17 30.0 cM // 18519
6955778	0.0152635	0.911542	-0.264435	0.832525	6955778	chr6	-	97230696	97567631	417	NM_145148 // Frmd4b // FERM domain containing 4B // 6 D3|6 // 232288 /// ENSMUST00000113355 // Frmd4b // FERM domain containing 4B // 6 D3|6 // 232288 /// BC052390 // Frmd4b // FERM domain containing 4B // 6 D3|6 // 232288 /// ENSMUST00000032146 // Frmd4b // FERM domain containing 4B // 6 D3|6 // 232288
6925184	0.0153417	0.911542	-0.374767	0.77123	6925184	chr4	-	123412229	123427588	64	NM_023423 // Akirin1 // akirin 1 // 4|4 D1 // 68050 /// NR_033619 // Gm6623 // akirin 1 pseudogene // 17 B1|17 // 625785 /// ENSMUST00000102636 // Akirin1 // akirin 1 // 4|4 D1 // 68050 /// BC003291 // Akirin1 // akirin 1 // 4|4 D1 // 68050 /// ENSMUST00000023837 // Akirin1 // akirin 1 // 4|4 D1 // 68050
6900086	0.0154012	0.911542	-0.272483	0.827894	6900086	chr3	+	102799651	102807837	56	NM_025679 // Sike1 // suppressor of IKBKE 1 // 3|3 F3 // 66641 /// ENSMUST00000029447 // Sike1 // suppressor of IKBKE 1 // 3|3 F3 // 66641 /// BC004090 // Sike1 // suppressor of IKBKE 1 // 3|3 F3 // 66641
6770952	0.0154615	0.911542	0.280597	1.2147	6770952	chr10	+	116418338	116471952	165	NM_001007583 // Best3 // bestrophin 3 // 10 D2|10 // 382427 /// ENSMUST00000020378 // Best3 // bestrophin 3 // 10 D2|10 // 382427 /// AY450426 // Best3 // bestrophin 3 // 10 D2|10 // 382427
6947672	0.015551	0.911542	-0.260267	0.834933	6947672	chr6	+	86799279	86953217	328	NM_001040106 // Aak1 // AP2 associated kinase 1 // 6 D1|6 35.5 cM // 269774 /// NM_177762 // Aak1 // AP2 associated kinase 1 // 6 D1|6 35.5 cM // 269774 /// ENSMUST00000089519 // Aak1 // AP2 associated kinase 1 // 6 D1|6 35.5 cM // 269774 /// ENSMUST00000003710 // Aak1 // AP2 associated kinase 1 // 6 D1|6 35.5 cM // 269774 /// BC141176 // Aak1 // AP2 associated kinase 1 // 6 D1|6 35.5 cM // 269774
6899221	0.0155607	0.911542	0.22975	1.17263	6899221	chr3	+	89042051	89057091	75	NM_025327 // Krtcap2 // keratinocyte associated protein 2 // 3|3 F2 // 66059 /// ENSMUST00000040888 // Krtcap2 // keratinocyte associated protein 2 // 3|3 F2 // 66059 /// BC043030 // Krtcap2 // keratinocyte associated protein 2 // 3|3 F2 // 66059
6825639	0.0156757	0.911542	-0.56404	0.676405	6825639	chr14	-	69903619	69939963	84	NM_173420 // D930020E02Rik // RIKEN cDNA D930020E02 gene // 14 D2|14 // 239167 /// ENSMUST00000059362 // D930020E02Rik // RIKEN cDNA D930020E02 gene // 14 D2|14 // 239167 /// ENSMUST00000120835 // D930020E02Rik // RIKEN cDNA D930020E02 gene // 14 D2|14 // 239167 /// BC137938 // D930020E02Rik // RIKEN cDNA D930020E02 gene // 14 D2|14 // 239167
6886183	0.0157785	0.911542	-0.266773	0.831177	6886183	chr2	-	38573447	38783198	308	NM_010264 // Nr6a1 // nuclear receptor subfamily 6, group A, member 1 // 2 B|2 // 14536 /// NM_001159548 // Nr6a1 // nuclear receptor subfamily 6, group A, member 1 // 2 B|2 // 14536 /// NM_001159549 // Nr6a1 // nuclear receptor subfamily 6, group A, member 1 // 2 B|2 // 14536 /// ENSMUST00000112877 // Nr6a1 // nuclear receptor subfamily 6, group A, member 1 // 2 B|2 // 14536 /// ENSMUST000000762…
7015307	0.0158214	0.911542	-0.536007	0.689677	7015307	chrX	-	5044847	5046363	16	NM_010850 // Mycs // myc-like oncogene, s-myc protein // X A1.1|X 1.0 cM // 17870 /// ENSMUST00000058404 // Mycs // myc-like oncogene, s-myc protein // X A1.1|X 1.0 cM // 17870 /// BC117074 // Mycs // myc-like oncogene, s-myc protein // X A1.1|X 1.0 cM // 17870
7017601	0.0158663	0.911542	0.219633	1.16444	7017601	chrX	-	71136553	71156672	170	NM_138630 // Arhgap4 // Rho GTPase activating protein 4 // X A7.3|X // 171207 /// NM_001162423 // Arhgap4 // Rho GTPase activating protein 4 // X A7.3|X // 171207 /// NM_001162424 // Arhgap4 // Rho GTPase activating protein 4 // X A7.3|X // 171207 /// AF443826 // Arhgap4 // Rho GTPase activating protein 4 // X A7.3|X // 171207 /// ENSMUST00000114408 // Arhgap4 // Rho GTPase activating protein 4 /…
6789964	0.0159213	0.911542	0.2566	1.19466	6789964	chr11	-	78210599	78235719	70	NM_022411 // Slc13a2 // solute carrier family 13 (sodium-dependent dicarboxylate transporter), member 2 // 11 B5|11 45.03 cM // 20500 /// NR_003282 // Gm11194 // predicted gene 11194 // 11 B5|11 // 790911 /// ENSMUST00000001122 // Slc13a2 // solute carrier family 13 (sodium-dependent dicarboxylate transporter), member 2 // 11 B5|11 45.03 cM // 20500 /// AF201903 // Slc13a2 // solute carrier famil…
6819683	0.0160867	0.911542	-0.27739	0.825082	6819683	chr14	+	63456515	63636762	217	NM_175546 // Wdfy2 // WD repeat and FYVE domain containing 2 // 14 D1|14 // 268752 /// NM_001039121 // Defb43 // defensin beta 43 // 14 D1|14 // 654458 /// NM_001039125 // Defb47 // defensin beta 47 // 14 D1|14 // 654465 /// ENSMUST00000014691 // Wdfy2 // WD repeat and FYVE domain containing 2 // 14 D1|14 // 268752 /// ENSMUST00000100491 // Defb43 // defensin beta 43 // 14 D1|14 // 654458 /// ENS…
6959133	0.0162506	0.911542	0.437403	1.35416	6959133	chr7	+	25372582	25395320	70	NM_023154 // Ethe1 // ethylmalonic encephalopathy 1 // 7 A3|7 // 66071 /// ENSMUST00000077191 // Ethe1 // ethylmalonic encephalopathy 1 // 7 A3|7 // 66071 /// BC094044 // Ethe1 // ethylmalonic encephalopathy 1 // 7 A3|7 // 66071
6854596	0.0164088	0.911542	-0.276223	0.82575	6854596	chr17	-	28467281	28487721	129	NM_011566 // Tead3 // TEA domain family member 3 // 17 A3.3|17 8.5 cM // 21678 /// NM_001098226 // Tead3 // TEA domain family member 3 // 17 A3.3|17 8.5 cM // 21678 /// ENSMUST00000154873 // Tead3 // TEA domain family member 3 // 17 A3.3|17 8.5 cM // 21678 /// ENSMUST00000156862 // Tead3 // TEA domain family member 3 // 17 A3.3|17 8.5 cM // 21678 /// ENSMUST00000080572 // Tead3 // TEA domain fami…
6856238	0.0165235	0.911542	0.277268	1.2119	6856238	chr17	-	56746417	56752947	70	NM_153152 // 2410015M20Rik // RIKEN cDNA 2410015M20 gene // 17 D|17 // 224904 /// ENSMUST00000052832 // 2410015M20Rik // RIKEN cDNA 2410015M20 gene // 17 D|17 // 224904 /// BC056164 // 2410015M20Rik // RIKEN cDNA 2410015M20 gene // 17 D|17 // 224904
6778052	0.0165589	0.911542	0.346647	1.2716	6778052	chr10	-	128106950	128111109	28	NM_173733 // Suox // sulfite oxidase // 10 D3|10 // 211389 /// ENSMUST00000054764 // Suox // sulfite oxidase // 10 D3|10 // 211389 /// BC027197 // Suox // sulfite oxidase // 10 D3|10 // 211389
6850114	0.0166188	0.911542	-0.220265	0.858408	6850114	chr17	+	35226210	35239887	304	NM_178592 // Bat5 // HLA-B associated transcript 5 // 17 B1|17 19.01 cM // 193742 /// ENSMUST00000007251 // Bat5 // HLA-B associated transcript 5 // 17 B1|17 19.01 cM // 193742 /// BC029114 // Bat5 // HLA-B associated transcript 5 // 17 B1|17 19.01 cM // 193742
6871377	0.0166401	0.911542	0.213072	1.15915	6871377	chr19	-	8867619	8873072	58	NM_026329 // Polr2g // polymerase (RNA) II (DNA directed) polypeptide G // 19 A|19 // 67710 /// ENSMUST00000096261 // Polr2g // polymerase (RNA) II (DNA directed) polypeptide G // 19 A|19 // 67710 /// BC005580 // Polr2g // polymerase (RNA) II (DNA directed) polypeptide G // 19 A|19 // 67710
6775471	0.0166676	0.911542	-0.621742	0.649886	6775471	chr10	-	80960503	80962872	12	NM_010102 // S1pr4 // sphingosine-1-phosphate receptor 4 // 10 C1|10 // 13611 /// ENSMUST00000053646 // S1pr4 // sphingosine-1-phosphate receptor 4 // 10 C1|10 // 13611 /// BC107000 // S1pr4 // sphingosine-1-phosphate receptor 4 // 10 C1|10 // 13611
6984904	0.0166683	0.911542	0.210525	1.15711	6984904	chr8	-	106804948	106836669	73	NM_027022 // Cmtm2a // CKLF-like MARVEL transmembrane domain containing 2A // 8 D1|8 // 73381 /// ENSMUST00000034344 // Cmtm2a // CKLF-like MARVEL transmembrane domain containing 2A // 8 D1|8 // 73381 /// AY241873 // Cmtm1 // CKLF-like MARVEL transmembrane domain containing 1 // 8 D3|8 // 353509 /// AY241871 // Cmtm2a // CKLF-like MARVEL transmembrane domain containing 2A // 8 D1|8 // 73381 /// E…
6953594	0.0166847	0.911542	0.294247	1.22625	6953594	chr6	-	52118306	52163335	75	NM_010452 // Hoxa3 // homeobox A3 // 6 B3|6 26.3 cM // 15400 /// BC096612 // Hoxa3 // homeobox A3 // 6 B3|6 26.3 cM // 15400
6855183	0.0167125	0.911542	-0.249463	0.84121	6855183	chr17	-	36459806	36463233	37	NM_013544 // H2-M10.1 // histocompatibility 2, M region locus 10.1 // 17 B1|17 19.84 cM // 14985 /// ENSMUST00000025322 // H2-M10.1 // histocompatibility 2, M region locus 10.1 // 17 B1|17 19.84 cM // 14985 /// ENSMUST00000023845 // H2-M10.2 // histocompatibility 2, M region locus 10.2 // 17 B1|17 20.2 cM // 333715 /// ENSMUST00000113702 // H2-M10.2 // histocompatibility 2, M region locus 10.2 //…
6978819	0.0167807	0.911542	0.55449	1.46865	6978819	chr8	+	107800060	107805844	37	NM_030152 // Nol3 // nucleolar protein 3 (apoptosis repressor with CARD domain) // 8 D1|8 51.0 cM // 78688 /// NM_028888 // 4931428F04Rik // RIKEN cDNA 4931428F04 gene // 8 D3|8 // 74356 /// NM_001166394 // 4931428F04Rik // RIKEN cDNA 4931428F04 gene // 8 D3|8 // 74356 /// ENSMUST00000014920 // Nol3 // nucleolar protein 3 (apoptosis repressor with CARD domain) // 8 D1|8 51.0 cM // 78688 /// ENSMU…
6878876	0.0167903	0.911542	-0.361498	0.778356	6878876	chr2	+	88024806	88025974	12	NM_146531 // Olfr1168 // olfactory receptor 1168 // 2 D|2 // 258524 /// NM_207566 // Olfr1173 // olfactory receptor 1173 // 2 D|2 // 404329 /// ENSMUST00000079599 // Olfr1168 // olfactory receptor 1168 // 2 D|2 // 258524 /// ENSMUST00000099830 // Olfr1173 // olfactory receptor 1173 // 2 D|2 // 404329 /// BC104084 // Olfr1168 // olfactory receptor 1168 // 2 D|2 // 258524 /// BC104085 // Olfr1173 /…
6885345	0.0169061	0.911542	-0.305148	0.809359	6885345	chr2	-	24449653	24618674	435	NM_001042528 // Cacna1b // calcium channel, voltage-dependent, N type, alpha 1B subunit // 2 A2|2 18.0 cM // 12287 /// NM_007579 // Cacna1b // calcium channel, voltage-dependent, N type, alpha 1B subunit // 2 A2|2 18.0 cM // 12287 /// ENSMUST00000070864 // Cacna1b // calcium channel, voltage-dependent, N type, alpha 1B subunit // 2 A2|2 18.0 cM // 12287 /// ENSMUST00000041342 // Cacna1b // calciu…
7013015	0.0169199	0.911542	-0.38495	0.765806	7013015	chrX	+	100533553	100607573	62	NM_009767 // Chic1 // cysteine-rich hydrophobic domain 1 // X D|X 42.3 cM // 12212 /// ENSMUST00000116547 // Chic1 // cysteine-rich hydrophobic domain 1 // X D|X 42.3 cM // 12212 /// BC132322 // Chic1 // cysteine-rich hydrophobic domain 1 // X D|X 42.3 cM // 12212 /// ENSMUST00000033690 // Chic1 // cysteine-rich hydrophobic domain 1 // X D|X 42.3 cM // 12212
6929858	0.01693	0.911542	0.28574	1.21904	6929858	chr5	+	35258564	35269622	34	BC116928 // A930005I04Rik // RIKEN cDNA A930005I04 gene // 5 B2|5 // 403174 /// NM_207277 // A930005I04Rik // RIKEN cDNA A930005I04 gene // 5 B2|5 // 403174 /// ENSMUST00000050535 // A930005I04Rik // RIKEN cDNA A930005I04 gene // 5 B2|5 // 403174
6838136	0.0169677	0.911542	0.191565	1.142	6838136	chr15	-	94406642	94420299	87	NM_008971 // Twf1 // twinfilin, actin-binding protein, homolog 1 (Drosophila) // 15|15 F1 // 19230 /// ENSMUST00000023087 // Twf1 // twinfilin, actin-binding protein, homolog 1 (Drosophila) // 15|15 F1 // 19230 /// BC094034 // Twf1 // twinfilin, actin-binding protein, homolog 1 (Drosophila) // 15|15 F1 // 19230
6751430	0.0169718	0.911542	-0.334615	0.792996	6751430	chr1	+	90966984	91051778	80	NM_133816 // Sh3bp4 // SH3-domain binding protein 4 // 1 D|1 // 98402 /// ENSMUST00000066279 // Sh3bp4 // SH3-domain binding protein 4 // 1 D|1 // 98402 /// BC012284 // Sh3bp4 // SH3-domain binding protein 4 // 1 D|1 // 98402
6934661	0.0170654	0.911542	0.33106	1.25794	6934661	chr5	+	130664273	130664741	12	NM_025551 // Ndufa12 // NADH dehydrogenase (ubiquinone) 1 alpha subcomplex, 12 // 10|10 F // 66414 /// ENSMUST00000020209 // Ndufa12 // NADH dehydrogenase (ubiquinone) 1 alpha subcomplex, 12 // 10|10 F // 66414 /// BC086922 // Ndufa12 // NADH dehydrogenase (ubiquinone) 1 alpha subcomplex, 12 // 10|10 F // 66414 /// ENSMUST00000135292 // Ndufa12 // NADH dehydrogenase (ubiquinone) 1 alpha subcomple…
6983190	0.0170989	0.911542	-0.26636	0.831415	6983190	chr8	-	72973364	73000934	99	NM_178771 // Klhl26 // kelch-like 26 (Drosophila) // 8 B3.3|8 // 234378 /// NM_001122830 // Klhl26 // kelch-like 26 (Drosophila) // 8 B3.3|8 // 234378 /// ENSMUST00000066597 // Klhl26 // kelch-like 26 (Drosophila) // 8 B3.3|8 // 234378 /// BC098185 // Klhl26 // kelch-like 26 (Drosophila) // 8 B3.3|8 // 234378
6818722	0.0171293	0.911542	-0.234855	0.84977	6818722	chr14	+	48268133	48453702	458	NM_008477 // Ktn1 // kinectin 1 // 14|14 C2 // 16709 /// ENSMUST00000022391 // Ktn1 // kinectin 1 // 14|14 C2 // 16709 /// L43326 // Ktn1 // kinectin 1 // 14|14 C2 // 16709 /// ENSMUST00000111745 // Ktn1 // kinectin 1 // 14|14 C2 // 16709 /// ENSMUST00000070762 // Ktn1 // kinectin 1 // 14|14 C2 // 16709 /// ENSMUST00000111743 // Ktn1 // kinectin 1 // 14|14 C2 // 16709 /// ENSMUST00000111744 // Kt…
6789531	0.017172	0.911542	0.587555	1.5027	6789531	chr11	-	72055501	72080704	112	NM_001004148 // Slc13a5 // solute carrier family 13 (sodium-dependent citrate transporter), member 5 // 11 B4|11 // 237831 /// ENSMUST00000021161 // Slc13a5 // solute carrier family 13 (sodium-dependent citrate transporter), member 5 // 11 B4|11 // 237831 /// AY368893 // Slc13a5 // solute carrier family 13 (sodium-dependent citrate transporter), member 5 // 11 B4|11 // 237831 /// ENSMUST000001377…
6983999	0.0171796	0.911542	0.395178	1.3151	6983999	chr8	-	89992304	89996430	48	NM_019626 // Cbln1 // cerebellin 1 precursor protein // 8 C3|8 40.0 cM // 12404 /// BC051956 // Cbln1 // cerebellin 1 precursor protein // 8 C3|8 40.0 cM // 12404
6809030	0.0171802	0.911542	0.296513	1.22817	6809030	chr13	+	94541614	94710663	233	NM_009712 // Arsb // arylsulfatase B // 13 C3-D1|13 50.0 cM // 11881 /// ENSMUST00000091403 // Arsb // arylsulfatase B // 13 C3-D1|13 50.0 cM // 11881 /// BC150661 // Arsb // arylsulfatase B // 13 C3-D1|13 50.0 cM // 11881 /// ENSMUST00000109482 // Arsb // arylsulfatase B // 13 C3-D1|13 50.0 cM // 11881
6788725	0.0172138	0.911542	0.40473	1.32384	6788725	chr11	-	59784116	59860012	159	NM_008819 // Pemt // phosphatidylethanolamine N-methyltransferase // 11 B1.3|11 31.0 cM // 18618 /// ENSMUST00000102692 // Pemt // phosphatidylethanolamine N-methyltransferase // 11 B1.3|11 31.0 cM // 18618 /// ENSMUST00000000310 // Pemt // phosphatidylethanolamine N-methyltransferase // 11 B1.3|11 31.0 cM // 18618 /// BC026796 // Pemt // phosphatidylethanolamine N-methyltransferase // 11 B1.3|11…
6966249	0.0172612	0.911542	0.293807	1.22587	6966249	chr7	-	30821376	30836413	36	NM_011748 // Zfp14 // zinc finger protein 14 // 7 B1|7 // 243906 /// NM_178733 // Zfp14 // zinc finger protein 14 // 7 B1|7 // 243906 /// ENSMUST00000077787 // Zfp14 // zinc finger protein 14 // 7 B1|7 // 243906 /// BC066057 // Zfp14 // zinc finger protein 14 // 7 B1|7 // 243906
6757928	0.0172961	0.911542	-0.381862	0.767446	6757928	chr1	-	36594353	36604077	60	NM_026241 // Ankrd39 // ankyrin repeat domain 39 // 1 B|1 // 109346 /// ENSMUST00000001172 // Ankrd39 // ankyrin repeat domain 39 // 1 B|1 // 109346 /// BC144893 // Ankrd39 // ankyrin repeat domain 39 // 1 B|1 // 109346
6791992	0.0173849	0.911542	-0.273895	0.827084	6791992	chr11	-	106991656	107050685	204	NM_133702 // Nol11 // nucleolar protein 11 // 11 E1|11 // 68979 /// NM_001161329 // Nol11 // nucleolar protein 11 // 11 E1|11 // 68979 /// ENSMUST00000018577 // Nol11 // nucleolar protein 11 // 11 E1|11 // 68979 /// ENSMUST00000106757 // Nol11 // nucleolar protein 11 // 11 E1|11 // 68979 /// BC024874 // Nol11 // nucleolar protein 11 // 11 E1|11 // 68979
6888594	0.017403	0.911542	0.379455	1.30085	6888594	chr2	-	88863244	88864158	17	NM_146901 // Olfr1217 // olfactory receptor 1217 // 2 E1|2 // 258903 /// NM_146899 // Olfr1219 // olfactory receptor 1219 // 2 E1|2 // 258901 /// ENSMUST00000099799 // Olfr1217 // olfactory receptor 1217 // 2 E1|2 // 258903 /// ENSMUST00000099797 // Olfr1219 // olfactory receptor 1219 // 2 E1|2 // 258901 /// BC132097 // Olfr1217 // olfactory receptor 1217 // 2 E1|2 // 258903
6970744	0.0174911	0.911542	-0.203083	0.868693	6970744	chr7	-	123267001	123451847	505	NM_172743 // Plekha7 // pleckstrin homology domain containing, family A member 7 // 7 F1|7 // 233765 /// ENSMUST00000084664 // Plekha7 // pleckstrin homology domain containing, family A member 7 // 7 F1|7 // 233765 /// EU380771 // Plekha7 // pleckstrin homology domain containing, family A member 7 // 7 F1|7 // 233765 /// ENSMUST00000106605 // Plekha7 // pleckstrin homology domain containing, fami…
6855248	0.0174942	0.911542	0.36267	1.2858	6855248	chr17	-	37711433	37712366	12	NM_146289 // Olfr113 // olfactory receptor 113 // 17 B1|17 // 258286 /// BC132178 // Olfr113 // olfactory receptor 113 // 17 B1|17 // 258286
6933591	0.0176316	0.911542	0.37919	1.30061	6933591	chr5	+	114423895	114475671	124	NM_010018 // Dao // D-amino acid oxidase // 5 F|5 65.0 cM // 13142 /// ENSMUST00000112292 // Dao // D-amino acid oxidase // 5 F|5 65.0 cM // 13142 /// ENSMUST00000161610 // Dao // D-amino acid oxidase // 5 F|5 65.0 cM // 13142 /// BC018377 // Dao // D-amino acid oxidase // 5 F|5 65.0 cM // 13142
6883350	0.0176398	0.911542	-0.255815	0.837514	6883350	chr2	+	167882418	167926694	69	NM_021409 // Pard6b // par-6 (partitioning defective 6) homolog beta (C. elegans) // 2 H3|2 // 58220 /// ENSMUST00000052125 // Pard6b // par-6 (partitioning defective 6) homolog beta (C. elegans) // 2 H3|2 // 58220 /// BC025147 // Pard6b // par-6 (partitioning defective 6) homolog beta (C. elegans) // 2 H3|2 // 58220 /// ENSMUST00000109200 // Pard6b // par-6 (partitioning defective 6) homolog bet…
6909941	0.0176544	0.911542	0.194947	1.14468	6909941	chr3	-	141492036	141832177	259	NM_007560 // Bmpr1b // bone morphogenetic protein receptor, type 1B // 3 H1|3 // 12167 /// ENSMUST00000029948 // Bmpr1b // bone morphogenetic protein receptor, type 1B // 3 H1|3 // 12167 /// ENSMUST00000098568 // Bmpr1b // bone morphogenetic protein receptor, type 1B // 3 H1|3 // 12167 /// ENSMUST00000106230 // Bmpr1b // bone morphogenetic protein receptor, type 1B // 3 H1|3 // 12167 /// ENSMUST0…
6787196	0.0176621	0.911542	-0.672263	0.627522	6787196	chr11	-	33450781	33514430	160	NM_146017 // Gabrp // gamma-aminobutyric acid (GABA) A receptor, pi // 11 A4|11 // 216643 /// ENSMUST00000020366 // Gabrp // gamma-aminobutyric acid (GABA) A receptor, pi // 11 A4|11 // 216643 /// BC027245 // Gabrp // gamma-aminobutyric acid (GABA) A receptor, pi // 11 A4|11 // 216643 /// ENSMUST00000135350 // Gabrp // gamma-aminobutyric acid (GABA) A receptor, pi // 11 A4|11 // 216643
6973689	0.0177195	0.911542	-0.223702	0.856365	6973689	chr8	+	3621561	3643980	198	NM_011503 // Stxbp2 // syntaxin binding protein 2 // 8 A1|8 0.36 cM // 20911 /// NM_001195244 // 2900053A13Rik // RIKEN cDNA 2900053A13 gene // 8 A1.1|8 // 554362 /// ENSMUST00000160708 // Stxbp2 // syntaxin binding protein 2 // 8 A1|8 0.36 cM // 20911 /// BC008102 // Stxbp2 // syntaxin binding protein 2 // 8 A1|8 0.36 cM // 20911
6818029	0.0179424	0.911542	0.306082	1.23635	6818029	chr14	+	32454234	32481745	56	NM_025295 // Btd // biotinidase // 14 B|14 // 26363 /// ENSMUST00000090147 // Btd // biotinidase // 14 B|14 // 26363 /// BC024051 // Btd // biotinidase // 14 B|14 // 26363 /// ENSMUST00000134626 // Hacl1 // 2-hydroxyacyl-CoA lyase 1 // 14 B|14 // 56794
6925828	0.018067	0.911542	0.324952	1.25262	6925828	chr4	-	132280816	132288468	30	NM_201368 // Xkr8 // X Kell blood group precursor related family member 8 homolog // 4 D2.3|4 // 381560 /// ENSMUST00000045550 // Xkr8 // X Kell blood group precursor related family member 8 homolog // 4 D2.3|4 // 381560 /// AY534254 // Xkr8 // X Kell blood group precursor related family member 8 homolog // 4 D2.3|4 // 381560
6941029	0.0181491	0.911542	0.4516	1.36756	6941029	chr5	-	110703326	110715183	44	NM_008993 // Pxmp2 // peroxisomal membrane protein 2 // 5 F|5 59.0 cM // 19301 /// ENSMUST00000031472 // Pxmp2 // peroxisomal membrane protein 2 // 5 F|5 59.0 cM // 19301 /// BC057975 // Pxmp2 // peroxisomal membrane protein 2 // 5 F|5 59.0 cM // 19301 /// ENSMUST00000155266 // Pxmp2 // peroxisomal membrane protein 2 // 5 F|5 59.0 cM // 19301
6995912	0.0182813	0.911542	0.259242	1.19685	6995912	chr9	-	57391479	57408862	82	NM_025837 // Mpi // mannose phosphate isomerase // 9 C|9 32.0 cM // 110119 /// ENSMUST00000034856 // Mpi // mannose phosphate isomerase // 9 C|9 32.0 cM // 110119 /// BC051163 // Mpi // mannose phosphate isomerase // 9 C|9 32.0 cM // 110119 /// ENSMUST00000156428 // Mpi // mannose phosphate isomerase // 9 C|9 32.0 cM // 110119
6969832	0.0183397	0.911542	-0.439515	0.737382	6969832	chr7	-	107994362	108011940	102	NM_177073 // Relt // RELT tumor necrosis factor receptor // 7 E3|7 // 320100 /// ENSMUST00000008462 // Relt // RELT tumor necrosis factor receptor // 7 E3|7 // 320100 /// BC100310 // Relt // RELT tumor necrosis factor receptor // 7 E3|7 // 320100 /// ENSMUST00000155413 // Relt // RELT tumor necrosis factor receptor // 7 E3|7 // 320100 /// ENSMUST00000136231 // Relt // RELT tumor necrosis factor r…
6992885	0.0183763	0.911542	-0.270632	0.828956	6992885	chr9	+	119311223	119342880	113	NM_007397 // Acvr2b // activin receptor IIB // 9 F3|9 // 11481 /// ENSMUST00000035093 // Acvr2b // activin receptor IIB // 9 F3|9 // 11481 /// M84120 // Acvr2b // activin receptor IIB // 9 F3|9 // 11481 /// ENSMUST00000111699 // Acvr2b // activin receptor IIB // 9 F3|9 // 11481
6895838	0.0184912	0.911542	0.543538	1.45754	6895838	chr3	+	14641608	14662982	66	NM_024495 // Car13 // carbonic anhydrase 13 // 3|3 A2 // 71934 /// ENSMUST00000029071 // Car13 // carbonic anhydrase 13 // 3|3 A2 // 71934 /// BC064050 // Car13 // carbonic anhydrase 13 // 3|3 A2 // 71934
6864813	0.0185396	0.911542	-0.486885	0.713564	6864813	chr18	-	38745926	38765276	24	NM_011898 // Spry4 // sprouty homolog 4 (Drosophila) // 18 B3|18 18.0 cM // 24066 /// ENSMUST00000025295 // Spry4 // sprouty homolog 4 (Drosophila) // 18 B3|18 18.0 cM // 24066 /// BC050944 // Spry4 // sprouty homolog 4 (Drosophila) // 18 B3|18 18.0 cM // 24066
6840517	0.0185443	0.911542	0.2262	1.16975	6840517	chr16	+	31948619	31965051	77	NM_026554 // Ncbp2 // nuclear cap binding protein subunit 2 // 16 B2|16 // 68092 /// ENSMUST00000023460 // Ncbp2 // nuclear cap binding protein subunit 2 // 16 B2|16 // 68092 /// BC118926 // Ncbp2 // nuclear cap binding protein subunit 2 // 16 B2|16 // 68092
6796043	0.0186054	0.911542	-0.230165	0.852537	6796043	chr12	+	74679955	74879172	393	NM_008856 // Prkch // protein kinase C, eta // 12|12 C3-D1 // 18755 /// ENSMUST00000021527 // Prkch // protein kinase C, eta // 12|12 C3-D1 // 18755 /// BC031121 // Prkch // protein kinase C, eta // 12|12 C3-D1 // 18755
6938167	0.0186475	0.911542	-0.35832	0.780072	6938167	chr5	-	52765890	52766870	20	BC025881 // Gm447 // predicted gene 447 // 5 C1|5 // 242997
6984926	0.0187289	0.911542	0.18257	1.1349	6984926	chr8	-	107122346	107148276	116	NM_007663 // Cdh16 // cadherin 16 // 8 D3|8 50.0 cM // 12556 /// ENSMUST00000034352 // Cdh16 // cadherin 16 // 8 D3|8 50.0 cM // 12556 /// BC015251 // Cdh16 // cadherin 16 // 8 D3|8 50.0 cM // 12556
6956509	0.0188348	0.911542	-0.23559	0.849338	6956509	chr6	-	112672782	112919667	328	NM_080448 // Srgap3 // SLIT-ROBO Rho GTPase activating protein 3 // 6 E3|6 // 259302 /// ENSMUST00000088373 // Srgap3 // SLIT-ROBO Rho GTPase activating protein 3 // 6 E3|6 // 259302 /// AF496547 // Srgap3 // SLIT-ROBO Rho GTPase activating protein 3 // 6 E3|6 // 259302 /// ENSMUST00000113169 // Srgap3 // SLIT-ROBO Rho GTPase activating protein 3 // 6 E3|6 // 259302 /// ENSMUST00000113171 // Srga…
6900928	0.0188706	0.911542	0.366585	1.2893	6900928	chr3	+	120994678	121067227	94	NM_024178 // Alg14 // asparagine-linked glycosylation 14 homolog (yeast) // 3 G1|3 // 66789 /// ENSMUST00000039442 // Alg14 // asparagine-linked glycosylation 14 homolog (yeast) // 3 G1|3 // 66789 /// BC002278 // Alg14 // asparagine-linked glycosylation 14 homolog (yeast) // 3 G1|3 // 66789 /// ENSMUST00000093985 // Alg14 // asparagine-linked glycosylation 14 homolog (yeast) // 3 G1|3 // 66789
6833232	0.0189259	0.911542	0.51115	1.42519	6833232	chr15	+	100134631	100173851	87	NM_027334 // Mettl7a1 // methyltransferase like 7A1 // 15|15 F3 // 70152 /// NM_199477 // Mettl7a2 // methyltransferase like 7A2 // 15 F1|15 // 393082 /// NM_001081471 // Gm10035 // predicted gene 10035 // 15 F1|15 // 668178 /// ENSMUST00000067752 // Mettl7a1 // methyltransferase like 7A1 // 15|15 F3 // 70152 /// ENSMUST00000075420 // Gm10035 // predicted gene 10035 // 15 F1|15 // 668178 /// BC05…
6917771	0.0189341	0.911542	-0.364702	0.776629	6917771	chr4	+	135236237	135269034	86	NM_174851 // Il28ra // interleukin 28 receptor alpha // 4 D3|4 // 242700 /// ENSMUST00000074408 // Il28ra // interleukin 28 receptor alpha // 4 D3|4 // 242700 /// BC057856 // Il28ra // interleukin 28 receptor alpha // 4 D3|4 // 242700
6953887	0.0189578	0.911542	-0.160218	0.89489	6953887	chr6	-	56019798	56602398	507	NM_001025568 // Pde1c // phosphodiesterase 1C // 6 B3|6 27.0 cM // 18575 /// NM_001159952 // Pde1c // phosphodiesterase 1C // 6 B3|6 27.0 cM // 18575 /// NM_001159960 // Pde1c // phosphodiesterase 1C // 6 B3|6 27.0 cM // 18575 /// NM_001159953 // Pde1c // phosphodiesterase 1C // 6 B3|6 27.0 cM // 18575 /// NM_001159957 // Pde1c // phosphodiesterase 1C // 6 B3|6 27.0 cM // 18575 /// NM_011054 // P…
6896860	0.0191172	0.911542	-0.269915	0.829368	6896860	chr3	+	37538838	37567675	68	NM_011896 // Spry1 // sprouty homolog 1 (Drosophila) // 3 B|3 // 24063 /// AF176903 // Spry1 // sprouty homolog 1 (Drosophila) // 3 B|3 // 24063 /// ENSMUST00000094301 // Spry1 // sprouty homolog 1 (Drosophila) // 3 B|3 // 24063
6792302	0.0191533	0.911542	-0.403162	0.756199	6792302	chr11	-	113561536	113564584	28	BC004603 // Cpsf4l // cleavage and polyadenylation specific factor 4-like // 11 E2|11 69.0 cM // 52670
6939723	0.0191558	0.911542	1.74592	3.3541	6939723	chr5	-	87983670	87998032	51	NM_016771 // Sult1d1 // sulfotransferase family 1D, member 1 // 5 E1|5 // 53315 /// ENSMUST00000113314 // Sult1d1 // sulfotransferase family 1D, member 1 // 5 E1|5 // 53315 /// BC066190 // Sult1d1 // sulfotransferase family 1D, member 1 // 5 E1|5 // 53315 /// ENSMUST00000076439 // Sult1d1 // sulfotransferase family 1D, member 1 // 5 E1|5 // 53315
7015001	0.0192613	0.911542	0.530393	1.44432	7015001	chrX	+	160526715	160556792	86	NM_020626 // Tmem27 // transmembrane protein 27 // X F5|X // 57394 /// ENSMUST00000112280 // Tmem27 // transmembrane protein 27 // X F5|X // 57394 /// ENSMUST00000015545 // Tmem27 // transmembrane protein 27 // X F5|X // 57394 /// BC049912 // Tmem27 // transmembrane protein 27 // X F5|X // 57394 /// ENSMUST00000112278 // Tmem27 // transmembrane protein 27 // X F5|X // 57394
6925054	0.0192933	0.911542	-0.384675	0.765952	6925054	chr4	-	120212473	120275610	118	NM_016748 // Ctps // cytidine 5'-triphosphate synthase // 4 D2.2|4 57.0 cM // 51797 /// ENSMUST00000030381 // Ctps // cytidine 5'-triphosphate synthase // 4 D2.2|4 57.0 cM // 51797 /// BC006698 // Ctps // cytidine 5'-triphosphate synthase // 4 D2.2|4 57.0 cM // 51797
6876735	0.0193102	0.911542	0.42711	1.34454	6876735	chr2	+	43410721	43538514	147	NM_027552 // Kynu // kynureninase (L-kynurenine hydrolase) // 2|2 C1 // 70789 /// ENSMUST00000028223 // Kynu // kynureninase (L-kynurenine hydrolase) // 2|2 C1 // 70789 /// BC069848 // Kynu // kynureninase (L-kynurenine hydrolase) // 2|2 C1 // 70789 /// ENSMUST00000112826 // Kynu // kynureninase (L-kynurenine hydrolase) // 2|2 C1 // 70789 /// ENSMUST00000050511 // Kynu // kynureninase (L-kynureni…
6804024	0.019558	0.911542	-0.270087	0.829269	6804024	chr12	-	117445427	117471179	79	NM_146039 // Wdr60 // WD repeat domain 60 // 12 F2|12 // 217935 /// ENSMUST00000039349 // Wdr60 // WD repeat domain 60 // 12 F2|12 // 217935
6757744	0.0195752	0.911542	0.310727	1.24033	6757744	chr1	-	33802345	33814648	48	NM_145392 // Bag2 // BCL2-associated athanogene 2 // 1 B|1 // 213539 /// ENSMUST00000044691 // Bag2 // BCL2-associated athanogene 2 // 1 B|1 // 213539 /// BC016230 // Bag2 // BCL2-associated athanogene 2 // 1 B|1 // 213539
6992372	0.0195892	0.911542	-0.19053	0.876284	6992372	chr9	+	108710708	108728287	109	NM_030729 // Nckipsd // NCK interacting protein with SH3 domain // 9 F2|9 // 80987 /// ENSMUST00000035218 // Nckipsd // NCK interacting protein with SH3 domain // 9 F2|9 // 80987 /// BC064818 // Nckipsd // NCK interacting protein with SH3 domain // 9 F2|9 // 80987
6928713	0.0196485	0.911542	-0.36768	0.775028	6928713	chr5	+	7847539	7857847	39	NM_029377 // Lin37 // lin-37 homolog (C. elegans) // 7 B1|7 // 75660 /// ENSMUST00000043975 // Lin37 // lin-37 homolog (C. elegans) // 7 B1|7 // 75660 /// AY428767 // Lin37 // lin-37 homolog (C. elegans) // 7 B1|7 // 75660
6870622	0.0197348	0.911542	-0.455298	0.72936	6870622	chr19	+	56766585	56814068	53	NM_007419 // Adrb1 // adrenergic receptor, beta 1 // 19 D2|19 51.0 cM // 11554 /// ENSMUST00000038949 // Adrb1 // adrenergic receptor, beta 1 // 19 D2|19 51.0 cM // 11554 /// BC140970 // Adrb1 // adrenergic receptor, beta 1 // 19 D2|19 51.0 cM // 11554
6829952	0.0199417	0.911542	-0.322383	0.799748	6829952	chr15	+	38822505	38890092	122	NM_008056 // Fzd6 // frizzled homolog 6 (Drosophila) // 15 B3.1|15 13.1 cM // 14368 /// NM_001162494 // Fzd6 // frizzled homolog 6 (Drosophila) // 15 B3.1|15 13.1 cM // 14368 /// ENSMUST00000022906 // Fzd6 // frizzled homolog 6 (Drosophila) // 15 B3.1|15 13.1 cM // 14368 /// BC026150 // Fzd6 // frizzled homolog 6 (Drosophila) // 15 B3.1|15 13.1 cM // 14368
6998606	0.0199528	0.911542	0.231778	1.17428	6998606	chr9	-	107157265	107192208	142	NM_178907 // Mapkapk3 // mitogen-activated protein kinase-activated protein kinase 3 // 9 F1|9 // 102626 /// ENSMUST00000035194 // Mapkapk3 // mitogen-activated protein kinase-activated protein kinase 3 // 9 F1|9 // 102626 /// BC031467 // Mapkapk3 // mitogen-activated protein kinase-activated protein kinase 3 // 9 F1|9 // 102626 /// ENSMUST00000112434 // Mapkapk3 // mitogen-activated protein kina…
6749933	0.0199883	0.911542	-0.296685	0.814121	6749933	chr1	+	63482194	63639230	331	NM_001177600 // Adam23 // a disintegrin and metallopeptidase domain 23 // 1 C2|1 31.5 cM // 23792 /// NM_011780 // Adam23 // a disintegrin and metallopeptidase domain 23 // 1 C2|1 31.5 cM // 23792 /// ENSMUST00000114103 // Adam23 // a disintegrin and metallopeptidase domain 23 // 1 C2|1 31.5 cM // 23792 /// ENSMUST00000087374 // Adam23 // a disintegrin and metallopeptidase domain 23 // 1 C2|1 31.…
6833110	0.0202221	0.911542	0.207758	1.15489	6833110	chr15	+	98538625	98553767	52	NM_153518 // Ccdc65 // coiled-coil domain containing 65 // 15 F1|15 // 105833 /// ENSMUST00000003444 // Ccdc65 // coiled-coil domain containing 65 // 15 F1|15 // 105833 /// AF454432 // Ccdc65 // coiled-coil domain containing 65 // 15 F1|15 // 105833 /// BC048073 // Ccdc65 // coiled-coil domain containing 65 // 15 F1|15 // 105833 /// BC056947 // Ccdc65 // coiled-coil domain containing 65 // 15 F1|…
6839052	0.0202414	0.911542	0.247468	1.18712	6839052	chr16	+	4593686	4625377	100	NM_031184 // Glis2 // GLIS family zinc finger 2 // 16 A1-B1|16 2.1 cM // 83396 /// ENSMUST00000014447 // Glis2 // GLIS family zinc finger 2 // 16 A1-B1|16 2.1 cM // 83396 /// BC021517 // Glis2 // GLIS family zinc finger 2 // 16 A1-B1|16 2.1 cM // 83396 /// ENSMUST00000141682 // Glis2 // GLIS family zinc finger 2 // 16 A1-B1|16 2.1 cM // 83396
6825688	0.0202652	0.911542	-0.275565	0.826127	6825688	chr14	-	70703274	70751232	162	NM_144808 // Slc39a14 // solute carrier family 39 (zinc transporter), member 14 // 14 D2|14 // 213053 /// NM_001135151 // Slc39a14 // solute carrier family 39 (zinc transporter), member 14 // 14 D2|14 // 213053 /// NM_001135152 // Slc39a14 // solute carrier family 39 (zinc transporter), member 14 // 14 D2|14 // 213053 /// ENSMUST00000068044 // Slc39a14 // solute carrier family 39 (zinc transporte…
6769280	0.0204772	0.911542	0.185145	1.13693	6769280	chr10	+	80755725	80887880	127	NM_008844 // Pip5k1c // phosphatidylinositol-4-phosphate 5-kinase, type 1 gamma // 10 C1|10 // 18717 /// NM_001146687 // Pip5k1c // phosphatidylinositol-4-phosphate 5-kinase, type 1 gamma // 10 C1|10 // 18717 /// ENSMUST00000163075 // Pip5k1c // phosphatidylinositol-4-phosphate 5-kinase, type 1 gamma // 10 C1|10 // 18717 /// ENSMUST00000105327 // Pip5k1c // phosphatidylinositol-4-phosphate 5-kina…
6783054	0.0204878	0.911542	0.395728	1.31561	6783054	chr11	+	83663585	83745063	152	NM_009330 // Hnf1b // HNF1 homeobox B // 11 C|11 44.0 cM // 21410 /// ENSMUST00000021016 // Hnf1b // HNF1 homeobox B // 11 C|11 44.0 cM // 21410 /// BC025189 // Hnf1b // HNF1 homeobox B // 11 C|11 44.0 cM // 21410 /// AB008174 // Hnf1b // HNF1 homeobox B // 11 C|11 44.0 cM // 21410 /// AB052659 // Hnf1b // HNF1 homeobox B // 11 C|11 44.0 cM // 21410 /// AB008176 // Hnf1b // HNF1 homeobox B // 11 …
6859273	0.0205036	0.911542	-0.246798	0.842765	6859273	chr18	+	20381421	20443532	98	NM_181680 // Dsg1c // desmoglein 1 gamma // 18 A2|18 7.0 cM // 211924 /// NM_010079 // Dsg1a // desmoglein 1 alpha // 18 A2|18 7.01 cM // 13510 /// NM_181682 // Dsg1b // desmoglein 1 beta // 18 A2|18 7.02 cM // 225256 /// ENSMUST00000054128 // Dsg1c // desmoglein 1 gamma // 18 A2|18 7.0 cM // 211924 /// ENSMUST00000077146 // Dsg1a // desmoglein 1 alpha // 18 A2|18 7.01 cM // 13510 /// ENSMUST0000…
6874653	0.0205751	0.911542	-0.343448	0.788156	6874653	chr2	+	5058793	5171276	95	NM_028804 // Ccdc3 // coiled-coil domain containing 3 // 2 A1|2 // 74186 /// ENSMUST00000027988 // Ccdc3 // coiled-coil domain containing 3 // 2 A1|2 // 74186 /// BC058616 // Ccdc3 // coiled-coil domain containing 3 // 2 A1|2 // 74186
6984312	0.0205793	0.911542	0.248965	1.18835	6984312	chr8	-	95205763	95339290	164	---
6854340	0.0206443	0.911542	-0.241058	0.846125	6854340	chr17	-	24313909	24336879	72	NM_001163852 // Tbc1d24 // TBC1 domain family, member 24 // 17 A3.3|17 // 224617 /// NM_001163853 // Tbc1d24 // TBC1 domain family, member 24 // 17 A3.3|17 // 224617 /// NM_173186 // Tbc1d24 // TBC1 domain family, member 24 // 17 A3.3|17 // 224617 /// NM_001163847 // Tbc1d24 // TBC1 domain family, member 24 // 17 A3.3|17 // 224617 /// NM_001163850 // Tbc1d24 // TBC1 domain family, member 24 // 17…
6960382	0.0207022	0.911542	-0.30528	0.809285	6960382	chr7	+	52825543	52851481	96	NM_009737 // Bcat2 // branched chain aminotransferase 2, mitochondrial // 7 B4|7 23.0 cM // 12036 /// ENSMUST00000033098 // Bcat2 // branched chain aminotransferase 2, mitochondrial // 7 B4|7 23.0 cM // 12036 /// BC017688 // Bcat2 // branched chain aminotransferase 2, mitochondrial // 7 B4|7 23.0 cM // 12036
6916081	0.0207177	0.911542	-0.343383	0.788191	6916081	chr4	+	106041801	106113927	350	NM_183225 // Usp24 // ubiquitin specific peptidase 24 // 4 C7|4 // 329908 /// ENSMUST00000094933 // Usp24 // ubiquitin specific peptidase 24 // 4 C7|4 // 329908
6870964	0.0207603	0.911542	0.748158	1.67965	6870964	chr19	-	3999559	4000684	8	AK079024 // 4833408A19Rik // RIKEN cDNA 4833408A19 gene // 19 A|19 // 73788
6972193	0.0208108	0.911542	0.373827	1.29579	6972193	chr7	-	148454984	148463983	118	NM_001114322 // Cdhr5 // cadherin-related family member 5 // 7 F5|7 // 72040 /// NM_028069 // Cdhr5 // cadherin-related family member 5 // 7 F5|7 // 72040 /// ENSMUST00000106021 // Cdhr5 // cadherin-related family member 5 // 7 F5|7 // 72040 /// ENSMUST00000080654 // Cdhr5 // cadherin-related family member 5 // 7 F5|7 // 72040 /// AF462391 // Cdhr5 // cadherin-related family member 5 // 7 F5|7 //…
6936747	0.02086	0.911542	-0.257407	0.83659	6936747	chr5	-	24063888	24083265	97	NM_013853 // Abcf2 // ATP-binding cassette, sub-family F (GCN20), member 2 // 5 A3|5 // 27407 /// NM_001190443 // Abcf2 // ATP-binding cassette, sub-family F (GCN20), member 2 // 5 A3|5 // 27407 /// ENSMUST00000030795 // Abcf2 // ATP-binding cassette, sub-family F (GCN20), member 2 // 5 A3|5 // 27407 /// BC003300 // Abcf2 // ATP-binding cassette, sub-family F (GCN20), member 2 // 5 A3|5 // 27407
6950639	0.020902	0.911542	0.407892	1.32675	6950639	chr6	+	139990044	139999661	30	NM_007605 // Capza3 // capping protein (actin filament) muscle Z-line, alpha 3 // 6 G2|6 66.5 cM // 12344 /// ENSMUST00000043797 // Capza3 // capping protein (actin filament) muscle Z-line, alpha 3 // 6 G2|6 66.5 cM // 12344 /// BC049620 // Capza3 // capping protein (actin filament) muscle Z-line, alpha 3 // 6 G2|6 66.5 cM // 12344
6989553	0.0209488	0.911542	0.27047	1.2062	6989553	chr9	+	59387367	59413241	121	NM_010421 // Hexa // hexosaminidase A // 9 B|9 29.0 cM // 15211 /// ENSMUST00000026262 // Hexa // hexosaminidase A // 9 B|9 29.0 cM // 15211 /// U07631 // Hexa // hexosaminidase A // 9 B|9 29.0 cM // 15211
6795069	0.0209843	0.911542	-0.241872	0.845647	6795069	chr12	+	53537081	53697029	197	NM_009706 // Arhgap5 // Rho GTPase activating protein 5 // 12 C1|12 25.75 cM // 11855 /// ENSMUST00000110725 // Arhgap5 // Rho GTPase activating protein 5 // 12 C1|12 25.75 cM // 11855 /// BC150823 // Arhgap5 // Rho GTPase activating protein 5 // 12 C1|12 25.75 cM // 11855 /// ENSMUST00000101435 // Arhgap5 // Rho GTPase activating protein 5 // 12 C1|12 25.75 cM // 11855
6952950	0.0210358	0.911542	-0.240083	0.846697	6952950	chr6	-	39412394	39507846	284	NM_172477 // Dennd2a // DENN/MADD domain containing 2A // 6 B1|6 // 209773 /// ENSMUST00000036877 // Dennd2a // DENN/MADD domain containing 2A // 6 B1|6 // 209773 /// BC145599 // Dennd2a // DENN/MADD domain containing 2A // 6 B1|6 // 209773 /// ENSMUST00000154149 // Dennd2a // DENN/MADD domain containing 2A // 6 B1|6 // 209773
6748545	0.0211322	0.911542	-0.262277	0.833771	6748545	chr1	+	34592493	34601156	40	NM_007685 // Cfc1 // cripto, FRL-1, cryptic family 1 // 1 B|1 // 12627 /// ENSMUST00000027298 // Cfc1 // cripto, FRL-1, cryptic family 1 // 1 B|1 // 12627 /// U57720 // Cfc1 // cripto, FRL-1, cryptic family 1 // 1 B|1 // 12627
6769247	0.0211665	0.911542	-0.554798	0.680753	6769247	chr10	+	80289401	80292021	68	NM_008753 // Oaz1 // ornithine decarboxylase antizyme 1 // 10 C1|10 43.0 cM // 18245 /// NR_027656 // Gm9786 // ornithine decarboxylase antizyme 1 pseudogene // 17 A3.2|17 // 100041965 /// ENSMUST00000060987 // Oaz1 // ornithine decarboxylase antizyme 1 // 10 C1|10 43.0 cM // 18245 /// BC094287 // Oaz1 // ornithine decarboxylase antizyme 1 // 10 C1|10 43.0 cM // 18245 /// NR_035503 // Mir1982 // …
6769224	0.0211773	0.911542	0.283035	1.21675	6769224	chr10	+	79909104	79980011	50	NM_139226 // Onecut3 // one cut domain, family member 3 // 10 C1|10 // 246086 /// ENSMUST00000051773 // Onecut3 // one cut domain, family member 3 // 10 C1|10 // 246086 /// BC058700 // Onecut3 // one cut domain, family member 3 // 10 C1|10 // 246086
6835759	0.0211945	0.911542	-0.501505	0.70637	6835759	chr15	-	54613626	54768538	287	NM_015744 // Enpp2 // ectonucleotide pyrophosphatase/phosphodiesterase 2 // 15|15 D2 // 18606 /// NM_001136077 // Enpp2 // ectonucleotide pyrophosphatase/phosphodiesterase 2 // 15|15 D2 // 18606 /// ENSMUST00000041591 // Enpp2 // ectonucleotide pyrophosphatase/phosphodiesterase 2 // 15|15 D2 // 18606 /// BC058759 // Enpp2 // ectonucleotide pyrophosphatase/phosphodiesterase 2 // 15|15 D2 // 18606
6798212	0.0212031	0.911542	-0.425125	0.744774	6798212	chr12	+	112655248	112669871	138	NM_028807 // 1200009I06Rik // RIKEN cDNA 1200009I06 gene // 12|12 F2 // 74190 /// ENSMUST00000072646 // 1200009I06Rik // RIKEN cDNA 1200009I06 gene // 12|12 F2 // 74190 /// ENSMUST00000021709 // 1200009I06Rik // RIKEN cDNA 1200009I06 gene // 12|12 F2 // 74190 /// BC075664 // 1200009I06Rik // RIKEN cDNA 1200009I06 gene // 12|12 F2 // 74190 /// ENSMUST00000101035 // Gm10425 // predicted gene 10425 …
6791883	0.0212124	0.911542	-0.250902	0.840371	6791883	chr11	-	106024110	106077822	257	NM_028126 // Strada // STE20-related kinase adaptor alpha // 11 E1|11 // 72149 /// NM_026009 // Ccdc47 // coiled-coil domain containing 47 // 11 E1|11 // 67163 /// ENSMUST00000002043 // Ccdc47 // coiled-coil domain containing 47 // 11 E1|11 // 67163 /// ENSMUST00000103072 // Strada // STE20-related kinase adaptor alpha // 11 E1|11 // 72149 /// BC052063 // Strada // STE20-related kinase adaptor al…
6906826	0.0212159	0.911542	-0.576665	0.670512	6906826	chr3	-	89132993	89141950	47	NM_007910 // Efna4 // ephrin A4 // 3 F1|3 48.0 cM // 13639 /// ENSMUST00000029674 // Efna4 // ephrin A4 // 3 F1|3 48.0 cM // 13639 /// U90663 // Efna4 // ephrin A4 // 3 F1|3 48.0 cM // 13639
6854463	0.0212194	0.911542	-0.310008	0.806638	6854463	chr17	-	26227631	26232527	48	NM_019731 // Nme4 // non-metastatic cells 4, protein expressed in // 17|17 B1 // 56520 /// ENSMUST00000025007 // Nme4 // non-metastatic cells 4, protein expressed in // 17|17 B1 // 56520 /// BC027277 // Nme4 // non-metastatic cells 4, protein expressed in // 17|17 B1 // 56520
6964737	0.0212951	0.911542	0.33278	1.25944	6964737	chr7	+	140968541	141084166	136	NM_025850 // Fank1 // fibronectin type 3 and ankyrin repeat domains 1 // 7 F3|7 // 66930 /// ENSMUST00000065359 // Fank1 // fibronectin type 3 and ankyrin repeat domains 1 // 7 F3|7 // 66930 /// AY819025 // Fank1 // fibronectin type 3 and ankyrin repeat domains 1 // 7 F3|7 // 66930
6769597	0.0213223	0.911542	0.39036	1.31072	6769597	chr10	+	87321821	87399787	129	NM_010512 // Igf1 // insulin-like growth factor 1 // 10 C1|10 48.0 cM // 16000 /// NM_001111274 // Igf1 // insulin-like growth factor 1 // 10 C1|10 48.0 cM // 16000 /// NM_001111275 // Igf1 // insulin-like growth factor 1 // 10 C1|10 48.0 cM // 16000 /// NM_001111276 // Igf1 // insulin-like growth factor 1 // 10 C1|10 48.0 cM // 16000 /// NM_184052 // Igf1 // insulin-like growth factor 1 // 10 C1…
6897627	0.0213548	0.911542	0.389685	1.31011	6897627	chr3	+	55548026	55589192	81	NM_010750 // Mab21l1 // mab-21-like 1 (C. elegans) // 3|3 E3-F1 // 17116 /// ENSMUST00000075422 // Mab21l1 // mab-21-like 1 (C. elegans) // 3|3 E3-F1 // 17116 /// AF228913 // Mab21l1 // mab-21-like 1 (C. elegans) // 3|3 E3-F1 // 17116
6980091	0.021497	0.911542	-0.23908	0.847285	6980091	chr8	-	3743414	3748984	36	NM_133238 // Cd209a // CD209a antigen // 8 A1.1|8 // 170786 /// ENSMUST00000012847 // Cd209a // CD209a antigen // 8 A1.1|8 // 170786 /// AY049062 // Cd209a // CD209a antigen // 8 A1.1|8 // 170786 /// ENSMUST00000111031 // Cd209a // CD209a antigen // 8 A1.1|8 // 170786
6988033	0.021556	0.911542	-0.344548	0.787555	6988033	chr9	+	34293499	34844293	610	NM_001190911 // Kirrel3 // kin of IRRE like 3 (Drosophila) // 9 A4|9 // 67703 /// NM_001190912 // Kirrel3 // kin of IRRE like 3 (Drosophila) // 9 A4|9 // 67703 /// NM_001190914 // Kirrel3 // kin of IRRE like 3 (Drosophila) // 9 A4|9 // 67703 /// NM_026324 // Kirrel3 // kin of IRRE like 3 (Drosophila) // 9 A4|9 // 67703 /// NM_001190913 // Kirrel3 // kin of IRRE like 3 (Drosophila) // 9 A4|9 // 67…
6946543	0.0215634	0.911542	0.269937	1.20576	6946543	chr6	+	58257546	58258202	10	NM_053232 // Vmn1r29 // vomeronasal 1 receptor 29 // 6 B3|6 // 113859 /// ENSMUST00000077593 // Vmn1r29 // vomeronasal 1 receptor 29 // 6 B3|6 // 113859 /// BC150722 // Vmn1r29 // vomeronasal 1 receptor 29 // 6 B3|6 // 113859
6988774	0.0216058	0.911542	-0.26851	0.830177	6988774	chr9	+	46091068	46107199	99	NM_146000 // Bud13 // BUD13 homolog (yeast) // 9 A5.2|9 // 215051 /// ENSMUST00000074957 // Bud13 // BUD13 homolog (yeast) // 9 A5.2|9 // 215051 /// BC025490 // Bud13 // BUD13 homolog (yeast) // 9 A5.2|9 // 215051 /// ENSMUST00000124887 // Bud13 // BUD13 homolog (yeast) // 9 A5.2|9 // 215051
6932822	0.0216294	0.911542	0.259535	1.19709	6932822	chr5	+	100506991	100524294	31	---
6814491	0.021707	0.911542	-0.273797	0.827139	6814491	chr13	-	77179027	77274736	213	NM_134071 // Ankrd32 // ankyrin repeat domain 32 // 13 C1|13 // 105377 /// ENSMUST00000151524 // Ankrd32 // ankyrin repeat domain 32 // 13 C1|13 // 105377 /// ENSMUST00000022088 // Ankrd32 // ankyrin repeat domain 32 // 13 C1|13 // 105377 /// BC083095 // Ankrd32 // ankyrin repeat domain 32 // 13 C1|13 // 105377 /// BC024900 // Ankrd32 // ankyrin repeat domain 32 // 13 C1|13 // 105377 /// BC100362…
6900994	0.0217835	0.911542	-0.23493	0.849726	6900994	chr3	+	121995020	122241409	465	NM_013867 // Bcar3 // breast cancer anti-estrogen resistance 3 // 3|3 G3 // 29815 /// ENSMUST00000029766 // Bcar3 // breast cancer anti-estrogen resistance 3 // 3|3 G3 // 29815 /// BC023930 // Bcar3 // breast cancer anti-estrogen resistance 3 // 3|3 G3 // 29815
6953906	0.0217881	0.911542	0.247072	1.1868	6953906	chr6	-	56832397	56873974	112	NM_026004 // Nt5c3 // 5'-nucleotidase, cytosolic III // 6 B3|6 // 107569 /// ENSMUST00000031793 // Nt5c3 // 5'-nucleotidase, cytosolic III // 6 B3|6 // 107569 /// BC038029 // Nt5c3 // 5'-nucleotidase, cytosolic III // 6 B3|6 // 107569 /// ENSMUST00000101367 // Nt5c3 // 5'-nucleotidase, cytosolic III // 6 B3|6 // 107569 /// ENSMUST00000116607 // Nt5c3 // 5'-nucleotidase, cytosolic III // 6 B3|6 //…
6777974	0.0217911	0.911542	0.257355	1.19529	6777974	chr10	-	127359034	127444709	84	NM_013786 // Hsd17b6 // hydroxysteroid (17-beta) dehydrogenase 6 // 10 D3|10 // 27400 /// NM_007964 // Evi5 // ecotropic viral integration site 5 // 5 F|5 56.0 cM // 14020 /// ENSMUST00000026462 // Hsd17b6 // hydroxysteroid (17-beta) dehydrogenase 6 // 10 D3|10 // 27400 /// ENSMUST00000112642 // Evi5 // ecotropic viral integration site 5 // 5 F|5 56.0 cM // 14020 /// BC021836 // Hsd17b6 // hydrox…
6963881	0.0218086	0.911542	0.17776	1.13113	6963881	chr7	+	126669730	126687307	95	NM_178758 // Acsm5 // acyl-CoA synthetase medium-chain family member 5 // 7 F2|7 // 272428 /// ENSMUST00000066465 // Acsm5 // acyl-CoA synthetase medium-chain family member 5 // 7 F2|7 // 272428 /// BC095985 // Acsm5 // acyl-CoA synthetase medium-chain family member 5 // 7 F2|7 // 272428
6995384	0.0218903	0.911542	-0.280065	0.823554	6995384	chr9	-	48126087	48183650	97	NM_030069 // Fam55b // family with sequence similarity 55, member B // 9 A5.3|9 // 78252 /// ENSMUST00000034527 // Fam55b // family with sequence similarity 55, member B // 9 A5.3|9 // 78252 /// BC140955 // Fam55b // family with sequence similarity 55, member B // 9 A5.3|9 // 78252 /// ENSMUST00000135457 // Fam55b // family with sequence similarity 55, member B // 9 A5.3|9 // 78252
6866054	0.0219442	0.911542	-0.320567	0.800755	6866054	chr18	-	63169868	63216818	134	NM_001039485 // Fam38b // family with sequence similarity 38, member B // 18 E1|18 // 667742 /// ENSMUST00000122264 // Fam38b // family with sequence similarity 38, member B // 18 E1|18 // 667742 /// ENSMUST00000047480 // Fam38b // family with sequence similarity 38, member B // 18 E1|18 // 667742 /// HQ215521 // Fam38b // family with sequence similarity 38, member B // 18 E1|18 // 667742
6781580	0.022113	0.911542	-0.364322	0.776834	6781580	chr11	+	62384331	62414512	136	NM_011706 // Trpv2 // transient receptor potential cation channel, subfamily V, member 2 // 11 B2|11 // 22368 /// ENSMUST00000018651 // Trpv2 // transient receptor potential cation channel, subfamily V, member 2 // 11 B2|11 // 22368 /// ENSMUST00000102643 // Trpv2 // transient receptor potential cation channel, subfamily V, member 2 // 11 B2|11 // 22368 /// AB021665 // Trpv2 // transient receptor…
6907945	0.0221226	0.911542	-0.802782	0.573243	6907945	chr3	-	105950472	105970499	65	NM_009892 // Chi3l3 // chitinase 3-like 3 // 3 F2.2|3 50.5 cM // 12655 /// NM_145126 // Chi3l4 // chitinase 3-like 4 // 3 F2.2|3 // 104183 /// ENSMUST00000063062 // Chi3l3 // chitinase 3-like 3 // 3 F2.2|3 50.5 cM // 12655 /// ENSMUST00000082219 // Chi3l4 // chitinase 3-like 4 // 3 F2.2|3 // 104183 /// BC061154 // Chi3l3 // chitinase 3-like 3 // 3 F2.2|3 50.5 cM // 12655 /// BC130015 // Chi3l4 //…
6885923	0.0221255	0.911542	-0.238503	0.847625	6885923	chr2	-	32828509	32837592	68	NM_019488 // Slc2a8 // solute carrier family 2, (facilitated glucose transporter), member 8 // 2 B|2 24.0 cM // 56017 /// ENSMUST00000028129 // Slc2a8 // solute carrier family 2, (facilitated glucose transporter), member 8 // 2 B|2 24.0 cM // 56017 /// BC090993 // Slc2a8 // solute carrier family 2, (facilitated glucose transporter), member 8 // 2 B|2 24.0 cM // 56017 /// ENSMUST00000113192 // Slc…
6878967	0.0221289	0.911542	-0.46957	0.72218	6878967	chr2	+	90240739	90241749	18	NM_146263 // Olfr1274-ps // olfactory receptor 1274, pseudogene // 2 E1|2 // 258330 /// NM_146265 // Olfr1506 // olfactory receptor 1506 // 2 E1|2 // 257665 /// BC145937 // Olfr1274-ps // olfactory receptor 1274, pseudogene // 2 E1|2 // 258330
6866918	0.022151	0.911542	-0.382232	0.767249	6866918	chr18	-	80322206	80348221	76	NM_175028 // Adnp2 // ADNP homeobox 2 // 18 E3|18 // 240442 /// ENSMUST00000066743 // Adnp2 // ADNP homeobox 2 // 18 E3|18 // 240442 /// BC064672 // Adnp2 // ADNP homeobox 2 // 18 E3|18 // 240442
6957421	0.0221596	0.911542	0.327605	1.25493	6957421	chr6	-	129597524	129610701	51	NM_010653 // Klrc2 // killer cell lectin-like receptor subfamily C, member 2 // 6 F3|6 // 16642 /// NM_001098669 // Klrc2 // killer cell lectin-like receptor subfamily C, member 2 // 6 F3|6 // 16642 /// ENSMUST00000112057 // Klrc2 // killer cell lectin-like receptor subfamily C, member 2 // 6 F3|6 // 16642 /// ENSMUST00000095411 // Klrc2 // killer cell lectin-like receptor subfamily C, member 2 /…
6909430	0.0221654	0.911542	0.225785	1.16941	6909430	chr3	-	130936383	130975381	165	NM_008212 // Hadh // hydroxyacyl-Coenzyme A dehydrogenase // 3 G3|3 // 15107 /// ENSMUST00000029610 // Hadh // hydroxyacyl-Coenzyme A dehydrogenase // 3 G3|3 // 15107 /// D29639 // Hadh // hydroxyacyl-Coenzyme A dehydrogenase // 3 G3|3 // 15107
6850055	0.0222554	0.911542	0.336693	1.26286	6850055	chr17	+	34726287	34728697	62	NM_134116 // Gpsm3 // G-protein signalling modulator 3 (AGS3-like, C. elegans) // 17 B1|17 // 106512 /// ENSMUST00000038244 // Gpsm3 // G-protein signalling modulator 3 (AGS3-like, C. elegans) // 17 B1|17 // 106512 /// BC085186 // Gpsm3 // G-protein signalling modulator 3 (AGS3-like, C. elegans) // 17 B1|17 // 106512 /// ENSMUST00000038325 // Gpsm3 // G-protein signalling modulator 3 (AGS3-like, …
7016340	0.0222593	0.911542	0.264047	1.20084	7016340	chrX	-	34727602	34732028	20	NM_019443 // Ndufa1 // NADH dehydrogenase (ubiquinone) 1 alpha subcomplex, 1 // X|X A2 // 54405 /// ENSMUST00000016571 // Ndufa1 // NADH dehydrogenase (ubiquinone) 1 alpha subcomplex, 1 // X|X A2 // 54405 /// Y07708 // Ndufa1 // NADH dehydrogenase (ubiquinone) 1 alpha subcomplex, 1 // X|X A2 // 54405
6754735	0.0223582	0.911542	0.748973	1.6806	6754735	chr1	+	166726785	166754377	56	NM_019759 // Dpt // dermatopontin // 1|1 H2 // 56429 /// ENSMUST00000027861 // Dpt // dermatopontin // 1|1 H2 // 56429 /// AF143374 // Dpt // dermatopontin // 1|1 H2 // 56429
6832857	0.0223852	0.911542	0.32346	1.25133	6832857	chr15	+	94459561	94926529	309	NM_178789 // Tmem117 // transmembrane protein 117 // 15 E3|15 // 320709 /// ENSMUST00000080141 // Tmem117 // transmembrane protein 117 // 15 E3|15 // 320709 /// BC051178 // Tmem117 // transmembrane protein 117 // 15 E3|15 // 320709
6994800	0.0223883	0.911542	-0.442155	0.736034	6994800	chr9	-	39813600	39814532	12	NM_147106 // Olfr980 // olfactory receptor 980 // 9 A5-B|9 // 259110 /// ENSMUST00000073932 // Olfr980 // olfactory receptor 980 // 9 A5-B|9 // 259110 /// BC116814 // Olfr980 // olfactory receptor 980 // 9 A5-B|9 // 259110 /// ENSMUST00000114969 // Olfr980 // olfactory receptor 980 // 9 A5-B|9 // 259110
6965187	0.0224009	0.911542	0.49143	1.40584	6965187	chr7	+	148468953	148482362	56	NM_007878 // Drd4 // dopamine receptor D4 // 7 F5|7 70.1 cM // 13491 /// ENSMUST00000026569 // Drd4 // dopamine receptor D4 // 7 F5|7 70.1 cM // 13491 /// BC051421 // Drd4 // dopamine receptor D4 // 7 F5|7 70.1 cM // 13491
6966427	0.0224099	0.911542	-0.21417	0.862042	6966427	chr7	-	35019137	35101057	154	BC060233 // 4931406P16Rik // RIKEN cDNA 4931406P16 gene // 7 B1|7 // 233103 /// NM_172741 // 4931406P16Rik // RIKEN cDNA 4931406P16 gene // 7 B1|7 // 233103 /// ENSMUST00000108074 // 4931406P16Rik // RIKEN cDNA 4931406P16 gene // 7 B1|7 // 233103 /// ENSMUST00000085592 // 4931406P16Rik // RIKEN cDNA 4931406P16 gene // 7 B1|7 // 233103 /// ENSMUST00000108073 // 4931406P16Rik // RIKEN cDNA 4931406P…
6813253	0.0224167	0.911542	-0.188345	0.877612	6813253	chr13	-	53404251	53472766	124	NM_009269 // Sptlc1 // serine palmitoyltransferase, long chain base subunit 1 // 13 B1|13 // 268656 /// ENSMUST00000021920 // Sptlc1 // serine palmitoyltransferase, long chain base subunit 1 // 13 B1|13 // 268656 /// BC046323 // Sptlc1 // serine palmitoyltransferase, long chain base subunit 1 // 13 B1|13 // 268656
6834560	0.0224846	0.911542	-0.630075	0.646143	6834560	chr15	-	27562056	27640575	217	BC052328 // Fam105a // family with sequence similarity 105, member A // 15 B1|15 // 223433 /// ENSMUST00000069955 // Fam105a // family with sequence similarity 105, member A // 15 B1|15 // 223433 /// ENSMUST00000100739 // Fam105a // family with sequence similarity 105, member A // 15 B1|15 // 223433
6857167	0.0224979	0.911542	0.216482	1.1619	6857167	chr17	-	73805773	74060001	336	NM_027864 // Galnt14 // UDP-N-acetyl-alpha-D-galactosamine:polypeptide N-acetylgalactosaminyltransferase 14 // 17|17 E2 // 71685 /// ENSMUST00000024858 // Galnt14 // UDP-N-acetyl-alpha-D-galactosamine:polypeptide N-acetylgalactosaminyltransferase 14 // 17|17 E2 // 71685 /// BC117800 // Galnt14 // UDP-N-acetyl-alpha-D-galactosamine:polypeptide N-acetylgalactosaminyltransferase 14 // 17|17 E2 // 71…
6790952	0.022499	0.911542	-0.327437	0.796951	6790952	chr11	-	94350933	94361268	91	NM_027984 // Epn3 // epsin 3 // 11|11 C // 71889 /// ENSMUST00000127305 // Epn3 // epsin 3 // 11|11 C // 71889 /// BC016454 // Epn3 // epsin 3 // 11|11 C // 71889
6837415	0.0225099	0.911542	-0.24366	0.8446	6837415	chr15	-	82751045	82869903	214	NM_028728 // Nfam1 // Nfat activating molecule with ITAM motif 1 // 15|15 E2 // 74039 /// ENSMUST00000109503 // Nfam1 // Nfat activating molecule with ITAM motif 1 // 15|15 E2 // 74039 /// BC150488 // Nfam1 // Nfat activating molecule with ITAM motif 1 // 15|15 E2 // 74039 /// ENSMUST00000100377 // Nfam1 // Nfat activating molecule with ITAM motif 1 // 15|15 E2 // 74039 /// ENSMUST00000023076 // …
6825683	0.0226025	0.911542	0.21925	1.16413	6825683	chr14	-	70564025	70577479	100	NM_145978 // Pdlim2 // PDZ and LIM domain 2 // 14 D2|14 // 213019 /// ENSMUST00000022681 // Pdlim2 // PDZ and LIM domain 2 // 14 D2|14 // 213019 /// ENSMUST00000153735 // Pdlim2 // PDZ and LIM domain 2 // 14 D2|14 // 213019 /// BC024556 // Pdlim2 // PDZ and LIM domain 2 // 14 D2|14 // 213019
6849970	0.0226276	0.911542	-0.281893	0.822511	6849970	chr17	+	33947455	33960299	94	NM_030697 // Kank3 // KN motif and ankyrin repeat domains 3 // 17 B1|17 18.0 cM // 80880 /// ENSMUST00000048560 // Kank3 // KN motif and ankyrin repeat domains 3 // 17 B1|17 18.0 cM // 80880 /// BC061055 // Kank3 // KN motif and ankyrin repeat domains 3 // 17 B1|17 18.0 cM // 80880 /// ENSMUST00000087565 // Kank3 // KN motif and ankyrin repeat domains 3 // 17 B1|17 18.0 cM // 80880
6839932	0.0226723	0.911542	-0.300905	0.811743	6839932	chr16	+	20535571	20545215	107	NM_009679 // Ap2m1 // adaptor protein complex AP-2, mu1 // 16 A3|16 // 11773 /// ENSMUST00000007216 // Ap2m1 // adaptor protein complex AP-2, mu1 // 16 A3|16 // 11773 /// U27106 // Ap2m1 // adaptor protein complex AP-2, mu1 // 16 A3|16 // 11773
6899753	0.0227282	0.911542	0.215782	1.16133	6899753	chr3	+	96073644	96083351	52	NM_175666 // Hist2h2bb // histone cluster 2, H2bb // 3 F1-F2|3 // 319189 /// BC019122 // Hist2h2bb // histone cluster 2, H2bb // 3 F1-F2|3 // 319189 /// ENSMUST00000051089 // Hist2h2bb // histone cluster 2, H2bb // 3 F1-F2|3 // 319189
6969007	0.0229462	0.911542	0.186657	1.13812	6969007	chr7	-	90790667	90898924	346	NM_010551 // Il16 // interleukin 16 // 7 D2-D3|7 41.2 cM // 16170 /// BC058709 // Il16 // interleukin 16 // 7 D2-D3|7 41.2 cM // 16170 /// ENSMUST00000153560 // Il16 // interleukin 16 // 7 D2-D3|7 41.2 cM // 16170
6956950	0.0229658	0.911542	-0.245482	0.843534	6956950	chr6	-	120274341	120314377	111	NM_026028 // Ccdc77 // coiled-coil domain containing 77 // 6 F1|6 // 67200 /// ENSMUST00000032283 // Ccdc77 // coiled-coil domain containing 77 // 6 F1|6 // 67200 /// BC018387 // Ccdc77 // coiled-coil domain containing 77 // 6 F1|6 // 67200 /// ENSMUST00000112703 // Ccdc77 // coiled-coil domain containing 77 // 6 F1|6 // 67200 /// ENSMUST00000127146 // Ccdc77 // coiled-coil domain containing 77 /…
6871163	0.0229786	0.911542	-0.336745	0.791826	6871163	chr19	-	5916138	5924816	46	NM_026772 // Cdc42ep2 // CDC42 effector protein (Rho GTPase binding) 2 // 19 A|19 0.0 cM // 104252 /// ENSMUST00000055458 // Cdc42ep2 // CDC42 effector protein (Rho GTPase binding) 2 // 19 A|19 0.0 cM // 104252 /// BC034884 // Cdc42ep2 // CDC42 effector protein (Rho GTPase binding) 2 // 19 A|19 0.0 cM // 104252
6839491	0.0230344	0.911542	-0.2421	0.845514	6839491	chr16	+	13110028	13200790	134	NM_015769 // Ercc4 // excision repair cross-complementing rodent repair deficiency, complementation group 4 // 16 A1|16 // 50505 /// ENSMUST00000023206 // Ercc4 // excision repair cross-complementing rodent repair deficiency, complementation group 4 // 16 A1|16 // 50505 /// AF189285 // Ercc4 // excision repair cross-complementing rodent repair deficiency, complementation group 4 // 16 A1|16 // 50…
6997105	0.0230547	0.911542	-0.308242	0.807625	6997105	chr9	-	78224608	78240718	60	NM_026480 // Ooep // oocyte expressed protein homolog (dog) // 9 E1|9 // 67968 /// ENSMUST00000034900 // Ooep // oocyte expressed protein homolog (dog) // 9 E1|9 // 67968 /// DQ238107 // Ooep // oocyte expressed protein homolog (dog) // 9 E1|9 // 67968
6808314	0.0230565	0.911542	0.371258	1.29348	6808314	chr13	+	75977133	75987577	55	NM_053108 // Glrx // glutaredoxin // 13 C1|13 44.0 cM // 93692 /// ENSMUST00000022082 // Glrx // glutaredoxin // 13 C1|13 44.0 cM // 93692 /// AF109314 // Glrx // glutaredoxin // 13 C1|13 44.0 cM // 93692
6987532	0.0231589	0.911542	0.561057	1.47535	6987532	chr9	+	24429660	24430262	8	NM_173412 // Cypt4 // cysteine-rich perinuclear theca 4 // 9 A4|9 // 235067 /// ENSMUST00000053956 // Cypt4 // cysteine-rich perinuclear theca 4 // 9 A4|9 // 235067 /// NM_001039944 // Cypt10 // cysteine-rich perinuclear theca 10 // --- // 664726 /// NM_001039943 // Cypt7 // cysteine-rich perinuclear theca 7 // --- // 664725 /// NM_001039943 // Cypt7 // cysteine-rich perinuclear theca 7 // --- //…
6934660	0.0232447	0.911542	-0.191983	0.875402	6934660	chr5	+	130647688	130692513	121	NM_019983 // Rabgef1 // RAB guanine nucleotide exchange factor (GEF) 1 // 5|5 F // 56715 /// ENSMUST00000026390 // Rabgef1 // RAB guanine nucleotide exchange factor (GEF) 1 // 5|5 F // 56715 /// ENSMUST00000119797 // Rabgef1 // RAB guanine nucleotide exchange factor (GEF) 1 // 5|5 F // 56715 /// BC018229 // Rabgef1 // RAB guanine nucleotide exchange factor (GEF) 1 // 5|5 F // 56715 /// ENSMUST000…
6907054	0.023253	0.911542	0.374835	1.29669	6907054	chr3	-	93473272	93480222	21	NM_148949 // Tdpoz1 // TD and POZ domain containing 1 // 3 F2.1|3 // 207213 /// NM_001163730 // Gm9125 // predicted gene 9125 // 3 F2.1|3 // 668359 /// ENSMUST00000076768 // Tdpoz1 // TD and POZ domain containing 1 // 3 F2.1|3 // 207213 /// AF290198 // Tdpoz1 // TD and POZ domain containing 1 // 3 F2.1|3 // 207213
6823414	0.0232885	0.911542	0.513772	1.42778	6823414	chr14	-	26531132	26722608	133	NM_001101433 // Zcchc24 // zinc finger, CCHC domain containing 24 // 14 A3|14 // 71918 /// NM_207229 // Plac9 // placenta specific 9 // 14|14 B // 211623 /// ENSMUST00000069180 // Zcchc24 // zinc finger, CCHC domain containing 24 // 14 A3|14 // 71918 /// ENSMUST00000022416 // Anxa11 // annexin A11 // 14 A3|14 3.3 cM // 11744 /// BC032982 // Plac9 // placenta specific 9 // 14|14 B // 211623 /// BC…
6994772	0.023398	0.911542	-0.320235	0.800939	6994772	chr9	-	38867227	38872498	20	NM_146439 // Olfr937 // olfactory receptor 937 // 9 A5|9 // 258431 /// ENSMUST00000055567 // Olfr937 // olfactory receptor 937 // 9 A5|9 // 258431
6880540	0.0234444	0.911542	-0.380637	0.768098	6880540	chr2	+	119568073	119576988	49	NM_146125 // Itpka // inositol 1,4,5-trisphosphate 3-kinase A // 2 E5|2 // 228550 /// ENSMUST00000028758 // Itpka // inositol 1,4,5-trisphosphate 3-kinase A // 2 E5|2 // 228550 /// BC027291 // Itpka // inositol 1,4,5-trisphosphate 3-kinase A // 2 E5|2 // 228550
6849435	0.0234698	0.911542	0.351598	1.27597	6849435	chr17	+	26339906	26348262	133	NM_001081069 // Rgs11 // regulator of G-protein signaling 11 // 17 A3.3|17 // 50782 /// ENSMUST00000122058 // Rgs11 // regulator of G-protein signaling 11 // 17 A3.3|17 // 50782 /// ENSMUST00000025020 // Rgs11 // regulator of G-protein signaling 11 // 17 A3.3|17 // 50782 /// BC019741 // Rgs11 // regulator of G-protein signaling 11 // 17 A3.3|17 // 50782
6834108	0.0234953	0.911542	-0.30334	0.810374	6834108	chr15	-	12958454	13103431	252	NM_007666 // Cdh6 // cadherin 6 // 15 A1|15 // 12563 /// ENSMUST00000036439 // Cdh6 // cadherin 6 // 15 A1|15 // 12563 /// BC107008 // Cdh6 // cadherin 6 // 15 A1|15 // 12563
6784787	0.0235192	0.911542	0.216275	1.16173	6784787	chr11	+	109301570	109441950	172	NM_028710 // Arsg // arylsulfatase G // 11 E1|11 // 74008 /// NM_001166177 // Arsg // arylsulfatase G // 11 E1|11 // 74008 /// ENSMUST00000106697 // Arsg // arylsulfatase G // 11 E1|11 // 74008 /// ENSMUST00000020928 // Arsg // arylsulfatase G // 11 E1|11 // 74008 /// ENSMUST00000106696 // Arsg // arylsulfatase G // 11 E1|11 // 74008 /// BC084731 // Arsg // arylsulfatase G // 11 E1|11 // 74008
6813322	0.023538	0.911542	0.30735	1.23743	6813322	chr13	-	54652178	54666776	80	NM_133797 // 4833439L19Rik // RIKEN cDNA 4833439L19 gene // 13 B1|13 // 97820 /// ENSMUST00000026989 // 4833439L19Rik // RIKEN cDNA 4833439L19 gene // 13 B1|13 // 97820 /// BC033445 // 4833439L19Rik // RIKEN cDNA 4833439L19 gene // 13 B1|13 // 97820 /// ENSMUST00000110014 // 4833439L19Rik // RIKEN cDNA 4833439L19 gene // 13 B1|13 // 97820 /// ENSMUST00000143144 // 4833439L19Rik // RIKEN cDNA 4833…
6891454	0.0236175	0.911542	-0.204643	0.867754	6891454	chr2	-	139589411	139892531	332	NM_175225 // Tasp1 // taspase, threonine aspartase 1 // 2 F3|2 // 75812 /// NM_001159640 // Tasp1 // taspase, threonine aspartase 1 // 2 F3|2 // 75812 /// NM_001159641 // Tasp1 // taspase, threonine aspartase 1 // 2 F3|2 // 75812 /// ENSMUST00000046656 // Tasp1 // taspase, threonine aspartase 1 // 2 F3|2 // 75812 /// ENSMUST00000110079 // Tasp1 // taspase, threonine aspartase 1 // 2 F3|2 // 75812…
6949730	0.0236326	0.911542	-0.223192	0.856668	6949730	chr6	+	122940385	122974792	28	NM_001005860 // Clec4a4 // C-type lectin domain family 4, member a4 // 6 F2|6 // 474145 /// NM_001170333 // Clec4a2 // C-type lectin domain family 4, member a2 // 6 F3|6 54.0 cM // 26888 /// NM_011999 // Clec4a2 // C-type lectin domain family 4, member a2 // 6 F3|6 54.0 cM // 26888 /// NM_001170332 // Clec4a2 // C-type lectin domain family 4, member a2 // 6 F3|6 54.0 cM // 26888 /// ENSMUST000000…
6973739	0.0236964	0.911542	0.228018	1.17122	6973739	chr8	+	4322656	4368026	108	NM_009138 // Ccl25 // chemokine (C-C motif) ligand 25 // 8 A1.1|8 1.0 cM // 20300 /// NR_033527 // Ccl25 // chemokine (C-C motif) ligand 25 // 8 A1.1|8 1.0 cM // 20300 /// ENSMUST00000024004 // Ccl25 // chemokine (C-C motif) ligand 25 // 8 A1.1|8 1.0 cM // 20300 /// DQ158256 // Ccl25 // chemokine (C-C motif) ligand 25 // 8 A1.1|8 1.0 cM // 20300 /// BC117033 // Ccl25 // chemokine (C-C motif) liga…
6972129	0.0238834	0.911542	0.385267	1.3061	6972129	chr7	-	147585977	147586943	16	NM_146953 // Olfr531 // olfactory receptor 531 // 7 F4|7 // 258955 /// NM_001011776 // Olfr527 // olfactory receptor 527 // 7 F4|7 // 257939 /// ENSMUST00000080153 // Olfr531 // olfactory receptor 531 // 7 F4|7 // 258955 /// ENSMUST00000072606 // Olfr527 // olfactory receptor 527 // 7 F4|7 // 257939 /// BC104052 // Olfr531 // olfactory receptor 531 // 7 F4|7 // 258955 /// BC147214 // Olfr527 // o…
6941150	0.0239242	0.911542	-0.193617	0.87441	6941150	chr5	-	113517236	113617393	161	NM_172884 // 2900026A02Rik // RIKEN cDNA 2900026A02 gene // 5 F|5 // 243219 /// ENSMUST00000050125 // 2900026A02Rik // RIKEN cDNA 2900026A02 gene // 5 F|5 // 243219 /// BC147338 // 2900026A02Rik // RIKEN cDNA 2900026A02 gene // 5 F|5 // 243219
6787614	0.0239535	0.911542	0.444395	1.36074	6787614	chr11	-	43588108	43714719	111	NM_007416 // Adra1b // adrenergic receptor, alpha 1b // 11 B1.1|11 19.0 cM // 11548 /// ENSMUST00000067258 // Adra1b // adrenergic receptor, alpha 1b // 11 B1.1|11 19.0 cM // 11548 /// ENSMUST00000139906 // Adra1b // adrenergic receptor, alpha 1b // 11 B1.1|11 19.0 cM // 11548 /// Y12738 // Adra1b // adrenergic receptor, alpha 1b // 11 B1.1|11 19.0 cM // 11548
6869570	0.0239692	0.911542	0.238255	1.17957	6869570	chr19	+	38555624	38861287	554	NM_019588 // Plce1 // phospholipase C, epsilon 1 // 19 D1|19 // 74055 /// ENSMUST00000025962 // Plce1 // phospholipase C, epsilon 1 // 19 D1|19 // 74055 /// BC138349 // Plce1 // phospholipase C, epsilon 1 // 19 D1|19 // 74055
6949884	0.0240227	0.911542	-0.33493	0.792823	6949884	chr6	+	125482625	125637080	447	NM_011708 // Vwf // Von Willebrand factor homolog // 6 F3|6 60.8 cM // 22371 /// ENSMUST00000112254 // Vwf // Von Willebrand factor homolog // 6 F3|6 60.8 cM // 22371 /// ENSMUST00000001995 // Vwf // Von Willebrand factor homolog // 6 F3|6 60.8 cM // 22371 /// DQ355287 // Vwf // Von Willebrand factor homolog // 6 F3|6 60.8 cM // 22371 /// ENSMUST00000112253 // Vwf // Von Willebrand factor homolog…
6756536	0.0241034	0.911542	-0.267795	0.830588	6756536	chr1	+	196411150	196654445	542	NM_008882 // Plxna2 // plexin A2 // 1 H6|1 // 18845 /// ENSMUST00000027952 // Plxna2 // plexin A2 // 1 H6|1 // 18845 /// D86949 // Plxna2 // plexin A2 // 1 H6|1 // 18845 /// ENSMUST00000135664 // Plxna2 // plexin A2 // 1 H6|1 // 18845
6911651	0.0241169	0.911542	-0.281565	0.822698	6911651	chr4	+	10764850	10826570	149	NM_026005 // 2610301B20Rik // RIKEN cDNA 2610301B20 gene // 4 A1|4 // 67157 /// NM_010655 // Kpna2 // karyopherin (importin) alpha 2 // 11 E1|11 // 16647 /// ENSMUST00000080517 // 2610301B20Rik // RIKEN cDNA 2610301B20 gene // 4 A1|4 // 67157 /// BC058777 // 2610301B20Rik // RIKEN cDNA 2610301B20 gene // 4 A1|4 // 67157 /// D55720 // Kpna2 // karyopherin (importin) alpha 2 // 11 E1|11 // 16647 //…
6790902	0.0241436	0.911542	0.207695	1.15484	6790902	chr11	-	93818291	93835990	76	NM_008704 // Nme1 // non-metastatic cells 1, protein (NM23A) expressed in // 11 D|11 // 18102 /// U85511 // Nme1 // non-metastatic cells 1, protein (NM23A) expressed in // 11 D|11 // 18102 /// ENSMUST00000021220 // Nme1 // non-metastatic cells 1, protein (NM23A) expressed in // 11 D|11 // 18102 /// ENSMUST00000107844 // Nme1 // non-metastatic cells 1, protein (NM23A) expressed in // 11 D|11 // 18…
6881204	0.0241646	0.911542	0.27684	1.21154	6881204	chr2	+	130389098	130398951	45	NM_207207 // Mrps26 // mitochondrial ribosomal protein S26 // 2 F1|2 // 99045 /// ENSMUST00000145614 // Mrps26 // mitochondrial ribosomal protein S26 // 2 F1|2 // 99045 /// BC048517 // Mrps26 // mitochondrial ribosomal protein S26 // 2 F1|2 // 99045
6955291	0.0241847	0.911542	0.21816	1.16325	6955291	chr6	-	87738860	87762072	109	NM_001039394 // Rab43 // RAB43, member RAS oncogene family // 6 D1|6 // 69834 /// NM_133717 // Rab43 // RAB43, member RAS oncogene family // 6 D1|6 // 69834 /// ENSMUST00000078647 // Rab43 // RAB43, member RAS oncogene family // 6 D1|6 // 69834 /// ENSMUST00000113625 // Rab43 // RAB43, member RAS oncogene family // 6 D1|6 // 69834 /// BC010248 // Rab43 // RAB43, member RAS oncogene family // 6 D1…
6864680	0.0242039	0.911542	-0.267135	0.830968	6864680	chr18	-	36664587	36675428	66	NM_010415 // Hbegf // heparin-binding EGF-like growth factor // 18 B2|18 15.0 cM // 15200 /// ENSMUST00000025363 // Hbegf // heparin-binding EGF-like growth factor // 18 B2|18 15.0 cM // 15200 /// BC089607 // Hbegf // heparin-binding EGF-like growth factor // 18 B2|18 15.0 cM // 15200
6768237	0.0242493	0.911542	-0.257115	0.83676	6768237	chr10	+	61178013	61202712	115	NM_001039194 // Aifm2 // apoptosis-inducing factor, mitochondrion-associated 2 // 10 B4|10 // 71361 /// NM_153779 // Aifm2 // apoptosis-inducing factor, mitochondrion-associated 2 // 10 B4|10 // 71361 /// NM_178058 // Aifm2 // apoptosis-inducing factor, mitochondrion-associated 2 // 10 B4|10 // 71361 /// ENSMUST00000099706 // Aifm2 // apoptosis-inducing factor, mitochondrion-associated 2 // 10 B4…
6797744	0.0242577	0.911542	-0.64933	0.637576	6797744	chr12	+	106838205	106843539	26	NM_007539 // Bdkrb1 // bradykinin receptor, beta 1 // 12|12 F1 // 12061 /// ENSMUST00000041229 // Bdkrb1 // bradykinin receptor, beta 1 // 12|12 F1 // 12061 /// BC120684 // Bdkrb1 // bradykinin receptor, beta 1 // 12|12 F1 // 12061
6896770	0.024317	0.911542	-0.262163	0.833837	6896770	chr3	+	35964921	36113286	193	NM_172678 // Acad9 // acyl-Coenzyme A dehydrogenase family, member 9 // 3 B|3 // 229211 /// ENSMUST00000011492 // Acad9 // acyl-Coenzyme A dehydrogenase family, member 9 // 3 B|3 // 229211 /// BC031137 // Acad9 // acyl-Coenzyme A dehydrogenase family, member 9 // 3 B|3 // 229211 /// ENSMUST00000141145 // Acad9 // acyl-Coenzyme A dehydrogenase family, member 9 // 3 B|3 // 229211
6994954	0.0244287	0.911542	-0.1554	0.897883	6994954	chr9	-	42771135	42915312	374	NM_027144 // Arhgef12 // Rho guanine nucleotide exchange factor (GEF) 12 // 9|9 B // 69632 /// ENSMUST00000072767 // Arhgef12 // Rho guanine nucleotide exchange factor (GEF) 12 // 9|9 B // 69632 /// AF467766 // Arhgef12 // Rho guanine nucleotide exchange factor (GEF) 12 // 9|9 B // 69632
6951247	0.024522	0.911542	-0.420978	0.746918	6951247	chr6	+	148893389	148895643	12	BC106181 // 3010003L21Rik // RIKEN cDNA 3010003L21 gene // 6 G3|6 // 109163
6805606	0.0245246	0.911542	0.676935	1.59874	6805606	chr13	+	28023231	28115417	96	NM_011165 // Prl4a1 // prolactin family 4, subfamily a, member 1 // 13 A3.1|13 14.0 cM // 19110 /// ENSMUST00000021779 // Prl4a1 // prolactin family 4, subfamily a, member 1 // 13 A3.1|13 14.0 cM // 19110 /// BC052218 // Prl4a1 // prolactin family 4, subfamily a, member 1 // 13 A3.1|13 14.0 cM // 19110 /// ENSMUST00000095920 // Gm11360 // dynein, axonemal, heavy chain 9 pseudogene // 13 A3.1|13 /…
6791765	0.0245979	0.911542	-0.207295	0.86616	6791765	chr11	-	103683096	103815451	311	NM_008740 // Nsf // N-ethylmaleimide sensitive fusion protein // 11 E1|11 63.0 cM // 18195 /// ENSMUST00000103075 // Nsf // N-ethylmaleimide sensitive fusion protein // 11 E1|11 63.0 cM // 18195 /// BC006627 // Nsf // N-ethylmaleimide sensitive fusion protein // 11 E1|11 63.0 cM // 18195 /// ENSMUST00000040443 // Nsf // N-ethylmaleimide sensitive fusion protein // 11 E1|11 63.0 cM // 18195
6860179	0.024644	0.911542	-0.335182	0.792684	6860179	chr18	+	37571271	37574148	33	NM_053135 // Pcdhb10 // protocadherin beta 10 // 18 B3|18 // 93881 /// ENSMUST00000051126 // Pcdhb10 // protocadherin beta 10 // 18 B3|18 // 93881 /// AY013771 // Pcdhb10 // protocadherin beta 10 // 18 B3|18 // 93881
6964256	0.024799	0.913965	0.236257	1.17793	6964256	chr7	+	134072381	134089132	56	NM_172747 // Kctd13 // potassium channel tetramerisation domain containing 13 // 7 F3|7 // 233877 /// ENSMUST00000032924 // Kctd13 // potassium channel tetramerisation domain containing 13 // 7 F3|7 // 233877 /// AF534881 // Kctd13 // potassium channel tetramerisation domain containing 13 // 7 F3|7 // 233877
6884750	0.0248176	0.913965	0.273143	1.20844	6884750	chr2	-	12011920	12245932	279	NM_001001309 // Itga8 // integrin alpha 8 // 2 A1|2 7.0 cM // 241226 /// ENSMUST00000028106 // Itga8 // integrin alpha 8 // 2 A1|2 7.0 cM // 241226 /// ENSMUST00000128736 // Itga8 // integrin alpha 8 // 2 A1|2 7.0 cM // 241226
6867193	0.0249551	0.916807	0.271578	1.20713	6867193	chr18	-	84779901	84819476	116	NM_177450 // Cndp1 // carnosine dipeptidase 1 (metallopeptidase M20 family) // 18 E4|18 // 338403 /// ENSMUST00000070139 // Cndp1 // carnosine dipeptidase 1 (metallopeptidase M20 family) // 18 E4|18 // 338403 /// BC043305 // Cndp1 // carnosine dipeptidase 1 (metallopeptidase M20 family) // 18 E4|18 // 338403
6854893	0.0250337	0.916807	0.276462	1.21122	6854893	chr17	-	32902444	32925212	48	NM_172458 // Zfp871 // zinc finger protein 871 // 17 B1|17 // 208292 /// ENSMUST00000057501 // Zfp871 // zinc finger protein 871 // 17 B1|17 // 208292 /// BC043671 // Zfp871 // zinc finger protein 871 // 17 B1|17 // 208292
6771535	0.025189	0.917822	0.41297	1.33142	6771535	chr10	+	126485139	126490062	68	NM_010009 // Cyp27b1 // cytochrome P450, family 27, subfamily b, polypeptide 1 // 10 D3|10 // 13115 /// ENSMUST00000006907 // Cyp27b1 // cytochrome P450, family 27, subfamily b, polypeptide 1 // 10 D3|10 // 13115 /// BC080697 // Cyp27b1 // cytochrome P450, family 27, subfamily b, polypeptide 1 // 10 D3|10 // 13115
6845028	0.0252043	0.917822	-0.671362	0.627913	6845028	chr16	-	30307779	30310948	15	NM_008148 // Gp5 // glycoprotein 5 (platelet) // 16 B2|16 // 14729 /// ENSMUST00000061190 // Gp5 // glycoprotein 5 (platelet) // 16 B2|16 // 14729
6972192	0.0252786	0.917822	0.243743	1.18406	6972192	chr7	-	148449087	148452360	83	NM_016850 // Irf7 // interferon regulatory factor 7 // 7 F5|7 // 54123 /// ENSMUST00000026571 // Irf7 // interferon regulatory factor 7 // 7 F5|7 // 54123 /// U73037 // Irf7 // interferon regulatory factor 7 // 7 F5|7 // 54123
6993128	0.0253173	0.917822	-0.191893	0.875457	6993128	chr9	+	123378542	123431140	134	NM_013860 // Limd1 // LIM domains containing 1 // 9 F|9 70.7 cM // 29806 /// ENSMUST00000026269 // Limd1 // LIM domains containing 1 // 9 F|9 70.7 cM // 29806 /// BC056449 // Limd1 // LIM domains containing 1 // 9 F|9 70.7 cM // 29806
6855659	0.025357	0.917828	-0.19142	0.875743	6855659	chr17	-	46124331	46199161	176	NM_001025250 // Vegfa // vascular endothelial growth factor A // 17 C|17 24.2 cM // 22339 /// NM_009505 // Vegfa // vascular endothelial growth factor A // 17 C|17 24.2 cM // 22339 /// NM_001025257 // Vegfa // vascular endothelial growth factor A // 17 C|17 24.2 cM // 22339 /// NM_001110266 // Vegfa // vascular endothelial growth factor A // 17 C|17 24.2 cM // 22339 /// NM_001110267 // Vegfa // v…
6835353	0.0254271	0.91796	-0.28103	0.823003	6835353	chr15	-	42256223	42524144	258	NM_009640 // Angpt1 // angiopoietin 1 // 15 B3.1|15 14.3 cM // 11600 /// ENSMUST00000022921 // Angpt1 // angiopoietin 1 // 15 B3.1|15 14.3 cM // 11600 /// BC067410 // Angpt1 // angiopoietin 1 // 15 B3.1|15 14.3 cM // 11600 /// ENSMUST00000110296 // Angpt1 // angiopoietin 1 // 15 B3.1|15 14.3 cM // 11600
6882462	0.0254396	0.91796	-0.210027	0.864521	6882462	chr2	+	154262248	154365481	182	NM_172860 // Cbfa2t2 // core-binding factor, runt domain, alpha subunit 2, translocated to, 2 (human) // 2 C3.2|2 // 12396 /// NM_009823 // Cbfa2t2 // core-binding factor, runt domain, alpha subunit 2, translocated to, 2 (human) // 2 C3.2|2 // 12396 /// ENSMUST00000045270 // Cbfa2t2 // core-binding factor, runt domain, alpha subunit 2, translocated to, 2 (human) // 2 C3.2|2 // 12396 /// BC138410 …
6889741	0.025555	0.919033	0.963183	1.94961	6889741	chr2	-	111861071	111872076	16	NM_146274 // Olfr1311 // olfactory receptor 1311 // 2 F2-F3|2 // 258271 /// ENSMUST00000099601 // Olfr1311 // olfactory receptor 1311 // 2 F2-F3|2 // 258271 /// BC127967 // Olfr1311 // olfactory receptor 1311 // 2 F2-F3|2 // 258271
6819369	0.025588	0.919033	-0.25759	0.836484	6819369	chr14	+	58042848	58136773	192	NM_009376 // Ift88 // intraflagellar transport 88 homolog (Chlamydomonas) // 14 C3|14 21.0 cM // 21821 /// ENSMUST00000122063 // Ift88 // intraflagellar transport 88 homolog (Chlamydomonas) // 14 C3|14 21.0 cM // 21821 /// ENSMUST00000039020 // Ift88 // intraflagellar transport 88 homolog (Chlamydomonas) // 14 C3|14 21.0 cM // 21821 /// BC012250 // Ift88 // intraflagellar transport 88 homolog (Ch…
6936719	0.0257103	0.922001	0.266738	1.20308	6936719	chr5	-	23769919	23857422	153	NM_013569 // Kcnh2 // potassium voltage-gated channel, subfamily H (eag-related), member 2 // 5 A3|5 12.0 cM // 16511 /// ENSMUST00000036092 // Kcnh2 // potassium voltage-gated channel, subfamily H (eag-related), member 2 // 5 A3|5 12.0 cM // 16511 /// AF012868 // Kcnh2 // potassium voltage-gated channel, subfamily H (eag-related), member 2 // 5 A3|5 12.0 cM // 16511 /// ENSMUST00000115098 // Kcn…
6778298	0.0258617	0.924464	0.26093	1.19825	6778298	chr11	+	3408679	3417353	67	NM_053267 // Selm // selenoprotein M // 11 A1|11 // 114679 /// ENSMUST00000094469 // Selm // selenoprotein M // 11 A1|11 // 114679 /// AY043488 // Selm // selenoprotein M // 11 A1|11 // 114679
6833243	0.0259574	0.924464	-0.192458	0.875114	6833243	chr15	+	100287752	100311935	117	NM_134093 // Letmd1 // LETM1 domain containing 1 // 15 F1|15 // 68614 /// ENSMUST00000037001 // Letmd1 // LETM1 domain containing 1 // 15 F1|15 // 68614 /// AF287293 // Letmd1 // LETM1 domain containing 1 // 15 F1|15 // 68614
6834951	0.0260236	0.924464	0.25167	1.19058	6834951	chr15	-	35855661	35910965	71	NM_053071 // Cox6c // cytochrome c oxidase, subunit VIc // 15|15 B3.3 // 12864 /// ENSMUST00000014457 // Cox6c // cytochrome c oxidase, subunit VIc // 15|15 B3.3 // 12864 /// ENSMUST00000153512 // Cox6c // cytochrome c oxidase, subunit VIc // 15|15 B3.3 // 12864 /// BC094413 // Cox6c // cytochrome c oxidase, subunit VIc // 15|15 B3.3 // 12864 /// ENSMUST00000156915 // Cox6c // cytochrome c oxidas…
6950384	0.0260945	0.924464	-0.176117	0.885082	6950384	chr6	+	134780192	134808946	48	NM_177687 // Crebl2 // cAMP responsive element binding protein-like 2 // 6 G1|6 // 232430 /// ENSMUST00000046303 // Crebl2 // cAMP responsive element binding protein-like 2 // 6 G1|6 // 232430 /// BC109358 // Crebl2 // cAMP responsive element binding protein-like 2 // 6 G1|6 // 232430 /// ENSMUST00000111938 // Crebl2 // cAMP responsive element binding protein-like 2 // 6 G1|6 // 232430
6995526	0.0261245	0.924464	0.227888	1.17112	6995526	chr9	-	50570700	50584131	93	NM_023483 // 1110032A03Rik // RIKEN cDNA 1110032A03 gene // 9|9 B // 68721 /// ENSMUST00000042468 // 1110032A03Rik // RIKEN cDNA 1110032A03 gene // 9|9 B // 68721 /// ENSMUST00000042576 // 1110032A03Rik // RIKEN cDNA 1110032A03 gene // 9|9 B // 68721
6884523	0.0261861	0.924464	-0.254845	0.838077	6884523	chr2	-	6462919	7393630	971	NM_001110231 // Celf2 // CUGBP, Elav-like family member 2 // 2|2 A2-A3 // 14007 /// NM_001110232 // Celf2 // CUGBP, Elav-like family member 2 // 2|2 A2-A3 // 14007 /// NM_010160 // Celf2 // CUGBP, Elav-like family member 2 // 2|2 A2-A3 // 14007 /// NM_001160293 // Celf2 // CUGBP, Elav-like family member 2 // 2|2 A2-A3 // 14007 /// NM_001110229 // Celf2 // CUGBP, Elav-like family member 2 // 2|2 A…
6952415	0.0262718	0.924464	-0.160535	0.894693	6952415	chr6	-	30161294	30254526	162	NM_009459 // Ube2h // ubiquitin-conjugating enzyme E2H // 6 A3.3|6 6.5 cM // 22214 /// NM_001169576 // Ube2h // ubiquitin-conjugating enzyme E2H // 6 A3.3|6 6.5 cM // 22214 /// NM_001169577 // Ube2h // ubiquitin-conjugating enzyme E2H // 6 A3.3|6 6.5 cM // 22214 /// ENSMUST00000102993 // Ube2h // ubiquitin-conjugating enzyme E2H // 6 A3.3|6 6.5 cM // 22214 /// ENSMUST00000036826 // Ube2h // ubiqu…
6819154	0.026378	0.924464	-0.188663	0.877419	6819154	chr14	+	55065073	55089117	67	NM_022993 // Lrp10 // low-density lipoprotein receptor-related protein 10 // 14 C2-C3|14 // 65107 /// ENSMUST00000022782 // Lrp10 // low-density lipoprotein receptor-related protein 10 // 14 C2-C3|14 // 65107 /// BC054447 // Lrp10 // low-density lipoprotein receptor-related protein 10 // 14 C2-C3|14 // 65107
6973150	0.0265265	0.924464	-0.156317	0.897313	6973150	chr7	-	20113679	20148405	167	NM_199149 // Lrrc68 // leucine rich repeat containing 68 // 7 A3|7 // 232947 /// ENSMUST00000058444 // Lrrc68 // leucine rich repeat containing 68 // 7 A3|7 // 232947 /// BC070402 // Lrrc68 // leucine rich repeat containing 68 // 7 A3|7 // 232947
6919064	0.0266263	0.924464	-0.19759	0.872006	6919064	chr4	+	153544844	153650669	248	NM_001162977 // Megf6 // multiple EGF-like-domains 6 // 4 E2|4 // 230971 /// ENSMUST00000030897 // Megf6 // multiple EGF-like-domains 6 // 4 E2|4 // 230971 /// BC031402 // Megf6 // multiple EGF-like-domains 6 // 4 E2|4 // 230971 /// ENSMUST00000071251 // Megf6 // multiple EGF-like-domains 6 // 4 E2|4 // 230971 /// ENSMUST00000152159 // Megf6 // multiple EGF-like-domains 6 // 4 E2|4 // 230971 /// …
6976971	0.0267143	0.924464	-0.204315	0.867951	6976971	chr8	+	72566719	72596228	119	NM_027481 // Sugp1 // SURP and G patch domain containing 1 // 8|8 C1 // 70616 /// ENSMUST00000011450 // Sugp1 // SURP and G patch domain containing 1 // 8|8 C1 // 70616 /// AF521129 // Sugp1 // SURP and G patch domain containing 1 // 8|8 C1 // 70616
6984093	0.0267216	0.924464	0.274912	1.20992	6984093	chr8	-	91551145	91578536	94	NM_021390 // Sall1 // sal-like 1 (Drosophila) // 8|8 D // 58198 /// ENSMUST00000034090 // Sall1 // sal-like 1 (Drosophila) // 8|8 D // 58198 /// BC062937 // Sall1 // sal-like 1 (Drosophila) // 8|8 D // 58198
6949073	0.026732	0.924464	-0.218975	0.859176	6949073	chr6	+	113187857	113231371	166	NM_026849 // Mtmr14 // myotubularin related protein 14 // 6 E3|6 // 97287 /// ENSMUST00000113146 // Mtmr14 // myotubularin related protein 14 // 6 E3|6 // 97287 /// BC018294 // Mtmr14 // myotubularin related protein 14 // 6 E3|6 // 97287 /// ENSMUST00000032403 // Mtmr14 // myotubularin related protein 14 // 6 E3|6 // 97287 /// ENSMUST00000129883 // Mtmr14 // myotubularin related protein 14 // 6 E…
6900216	0.0267523	0.924464	-0.637278	0.642925	6900216	chr3	+	105490479	105523824	47	NM_175398 // 6530418L21Rik // RIKEN cDNA 6530418L21 gene // 3 F2.2|3 // 109050 /// NM_001163356 // 6530418L21Rik // RIKEN cDNA 6530418L21 gene // 3 F2.2|3 // 109050 /// ENSMUST00000066610 // 6530418L21Rik // RIKEN cDNA 6530418L21 gene // 3 F2.2|3 // 109050 /// BC052371 // 6530418L21Rik // RIKEN cDNA 6530418L21 gene // 3 F2.2|3 // 109050
6966295	0.0267574	0.924464	0.575055	1.48973	6966295	chr7	-	31340470	31348591	94	NM_029377 // Lin37 // lin-37 homolog (C. elegans) // 7 B1|7 // 75660 /// NM_025498 // Psenen // presenilin enhancer 2 homolog (C. elegans) // 7 B1|7 // 66340 /// ENSMUST00000043975 // Lin37 // lin-37 homolog (C. elegans) // 7 B1|7 // 75660 /// BC013546 // Lin37 // lin-37 homolog (C. elegans) // 7 B1|7 // 75660 /// BC081443 // Psenen // presenilin enhancer 2 homolog (C. elegans) // 7 B1|7 // 66340
6970073	0.0267764	0.924464	0.325192	1.25283	6970073	chr7	-	111792913	111795828	28	NM_147049 // Olfr658 // olfactory receptor 658 // 7 E3|7 // 259051 /// ENSMUST00000089296 // Olfr658 // olfactory receptor 658 // 7 E3|7 // 259051 /// BC104120 // Olfr658 // olfactory receptor 658 // 7 E3|7 // 259051 /// ENSMUST00000106817 // Olfr658 // olfactory receptor 658 // 7 E3|7 // 259051
6854509	0.0267912	0.924464	0.202712	1.15086	6854509	chr17	-	27072863	27076467	69	NM_026307 // Cuta // cutA divalent cation tolerance homolog (E. coli) // 17|17 B1 // 67675 /// NM_026948 // Cuta // cutA divalent cation tolerance homolog (E. coli) // 17|17 B1 // 67675 /// ENSMUST00000025027 // Cuta // cutA divalent cation tolerance homolog (E. coli) // 17|17 B1 // 67675 /// ENSMUST00000114935 // Cuta // cutA divalent cation tolerance homolog (E. coli) // 17|17 B1 // 67675 /// B…
6903157	0.0268872	0.924464	-0.396037	0.759943	6903157	chr3	-	9691651	9844513	302	NM_001195031 // Pag1 // phosphoprotein associated with glycosphingolipid microdomains 1 // 3 A1|3 // 94212 /// NM_053182 // Pag1 // phosphoprotein associated with glycosphingolipid microdomains 1 // 3 A1|3 // 94212 /// ENSMUST00000161949 // Pag1 // phosphoprotein associated with glycosphingolipid microdomains 1 // 3 A1|3 // 94212 /// ENSMUST00000108384 // Pag1 // phosphoprotein associated with gl…
6959514	0.0269396	0.924464	-0.383342	0.766659	6959514	chr7	+	30363915	30365294	16	ENSMUST00000063585 // 6330444E15Rik // RIKEN cDNA 6330444E15 gene // 7 B1|7 // 442797
6987311	0.026942	0.924464	-0.312615	0.805181	6987311	chr9	+	20041652	20065253	12	NM_146560 // Olfr872 // olfactory receptor 872 // 9 A3|9 // 258553 /// ENSMUST00000086474 // Olfr872 // olfactory receptor 872 // 9 A3|9 // 258553 /// BC120630 // Olfr872 // olfactory receptor 872 // 9 A3|9 // 258553
6993835	0.0270094	0.924464	-0.206443	0.866672	6993835	chr9	-	21604314	21637878	236	NM_177030 // Dock6 // dedicator of cytokinesis 6 // 9 A3|9 // 319899 /// ENSMUST00000034728 // Dock6 // dedicator of cytokinesis 6 // 9 A3|9 // 319899 /// ENSMUST00000086329 // Dock6 // dedicator of cytokinesis 6 // 9 A3|9 // 319899 /// AK129348 // Dock6 // dedicator of cytokinesis 6 // 9 A3|9 // 319899 /// ENSMUST00000049745 // Dock6 // dedicator of cytokinesis 6 // 9 A3|9 // 319899
6868809	0.0270295	0.924464	0.955327	1.93902	6868809	chr19	+	24748495	24755810	43	NM_183160 // E030010A14Rik // RIKEN cDNA E030010A14 gene // 19 B|19 // 226040 /// ENSMUST00000057243 // E030010A14Rik // RIKEN cDNA E030010A14 gene // 19 B|19 // 226040 /// BC087877 // E030010A14Rik // RIKEN cDNA E030010A14 gene // 19 B|19 // 226040
6981621	0.0270835	0.924464	0.249707	1.18897	6981621	chr8	-	35198627	35210067	69	NM_026609 // Leprotl1 // leptin receptor overlapping transcript-like 1 // 8 A4|8 // 68192 /// ENSMUST00000033910 // Leprotl1 // leptin receptor overlapping transcript-like 1 // 8 A4|8 // 68192 /// BC004677 // Leprotl1 // leptin receptor overlapping transcript-like 1 // 8 A4|8 // 68192
6916502	0.0272812	0.924464	-0.210213	0.86441	6916502	chr4	+	115410359	115449978	151	BC059213 // 4732418C07Rik // RIKEN cDNA 4732418C07 gene // 4 D1|4 // 230648 /// ENSMUST00000074425 // 4732418C07Rik // RIKEN cDNA 4732418C07 gene // 4 D1|4 // 230648 /// ENSMUST00000106522 // 4732418C07Rik // RIKEN cDNA 4732418C07 gene // 4 D1|4 // 230648 /// ENSMUST00000106525 // 4732418C07Rik // RIKEN cDNA 4732418C07 gene // 4 D1|4 // 230648 /// BC016074 // 4732418C07Rik // RIKEN cDNA 4732418C0…
6955501	0.0273114	0.924464	-0.250132	0.840819	6955501	chr6	-	90608142	90760107	193	NM_001134384 // Iqsec1 // IQ motif and Sec7 domain 1 // 6 D1|6 38.0 cM // 232227 /// NM_001134383 // Iqsec1 // IQ motif and Sec7 domain 1 // 6 D1|6 38.0 cM // 232227 /// ENSMUST00000101153 // Iqsec1 // IQ motif and Sec7 domain 1 // 6 D1|6 38.0 cM // 232227 /// ENSMUST00000043863 // Iqsec1 // IQ motif and Sec7 domain 1 // 6 D1|6 38.0 cM // 232227 /// BC043918 // Iqsec1 // IQ motif and Sec7 domain …
6764043	0.0274143	0.924464	0.227727	1.17099	6764043	chr1	-	173057297	173080736	52	NM_025321 // Sdhc // succinate dehydrogenase complex, subunit C, integral membrane protein // 1 H3|1 // 66052 /// ENSMUST00000111336 // Sdhc // succinate dehydrogenase complex, subunit C, integral membrane protein // 1 H3|1 // 66052 /// BC083091 // Sdhc // succinate dehydrogenase complex, subunit C, integral membrane protein // 1 H3|1 // 66052
6895855	0.0275031	0.924464	-0.460275	0.726848	6895855	chr3	+	14862915	14883861	106	NM_007606 // Car3 // carbonic anhydrase 3 // 3 A2|3 11.7 cM // 12350 /// ENSMUST00000029076 // Car3 // carbonic anhydrase 3 // 3 A2|3 11.7 cM // 12350 /// BC011129 // Car3 // carbonic anhydrase 3 // 3 A2|3 11.7 cM // 12350
6895915	0.0276902	0.924464	0.288235	1.22115	6895915	chr3	+	17954194	17962572	52	NM_021560 // Bhlhe22 // basic helix-loop-helix family, member e22 // 3 A2|3 // 59058 /// ENSMUST00000026120 // Bhlhe22 // basic helix-loop-helix family, member e22 // 3 A2|3 // 59058 /// BC053007 // Bhlhe22 // basic helix-loop-helix family, member e22 // 3 A2|3 // 59058
6916488	0.0277277	0.924464	0.910185	1.87929	6916488	chr4	+	114747299	114766469	87	NM_001164557 // Pdzk1ip1 // PDZK1 interacting protein 1 // 4 D1|4 // 67182 /// NM_026018 // Pdzk1ip1 // PDZK1 interacting protein 1 // 4 D1|4 // 67182 /// NM_001164558 // Pdzk1ip1 // PDZK1 interacting protein 1 // 4 D1|4 // 67182 /// ENSMUST00000030488 // Pdzk1ip1 // PDZK1 interacting protein 1 // 4 D1|4 // 67182 /// ENSMUST00000106548 // Pdzk1ip1 // PDZK1 interacting protein 1 // 4 D1|4 // 67182…
6811714	0.0277412	0.924464	0.218238	1.16331	6811714	chr13	-	23981301	24006878	115	NM_177016 // Slc17a4 // solute carrier family 17 (sodium phosphate), member 4 // 13 A3.1|13 // 319848 /// ENSMUST00000021769 // Slc17a4 // solute carrier family 17 (sodium phosphate), member 4 // 13 A3.1|13 // 319848 /// BC147415 // Slc17a4 // solute carrier family 17 (sodium phosphate), member 4 // 13 A3.1|13 // 319848 /// BC147416 // Slc17a4 // solute carrier family 17 (sodium phosphate), membe…
6831703	0.0277856	0.924464	0.55305	1.46718	6831703	chr15	+	76701560	76722825	18	NM_145916 // Zfp7 // zinc finger protein 7 // 15 D3|15 46.8 cM // 223669 /// ENSMUST00000023179 // Zfp7 // zinc finger protein 7 // 15 D3|15 46.8 cM // 223669 /// BC011501 // Zfp7 // zinc finger protein 7 // 15 D3|15 46.8 cM // 223669
6924871	0.0277874	0.924464	0.20034	1.14897	6924871	chr4	-	117556939	117559947	81	NM_033617 // Atp6v0b // ATPase, H+ transporting, lysosomal V0 subunit B // 4 D2.1|4 // 114143 /// BC030393 // Atp6v0b // ATPase, H+ transporting, lysosomal V0 subunit B // 4 D2.1|4 // 114143 /// ENSMUST00000150204 // Atp6v0b // ATPase, H+ transporting, lysosomal V0 subunit B // 4 D2.1|4 // 114143 /// ENSMUST00000136596 // Atp6v0b // ATPase, H+ transporting, lysosomal V0 subunit B // 4 D2.1|4 // 1…
6898869	0.0277943	0.924464	0.432493	1.34956	6898869	chr3	+	84369818	84400954	28	NM_207278 // Tigd4 // tigger transposable element derived 4 // 3 F1|3 // 403175 /// ENSMUST00000062623 // Tigd4 // tigger transposable element derived 4 // 3 F1|3 // 403175
6985900	0.0279177	0.924464	-0.29393	0.815677	6985900	chr8	-	124405052	124434100	106	NM_011404 // Slc7a5 // solute carrier family 7 (cationic amino acid transporter, y+ system), member 5 // 8 E1|8 65.0 cM // 20539 /// ENSMUST00000045557 // Slc7a5 // solute carrier family 7 (cationic amino acid transporter, y+ system), member 5 // 8 E1|8 65.0 cM // 20539 /// BC026131 // Slc7a5 // solute carrier family 7 (cationic amino acid transporter, y+ system), member 5 // 8 E1|8 65.0 cM // 20…
6872980	0.0279258	0.924464	0.806595	1.74908	6872980	chr19	-	38171685	38200669	96	NM_001159487 // Rbp4 // retinol binding protein 4, plasma // 19 D1|19 38.0 cM // 19662 /// NM_011255 // Rbp4 // retinol binding protein 4, plasma // 19 D1|19 38.0 cM // 19662 /// ENSMUST00000112335 // Rbp4 // retinol binding protein 4, plasma // 19 D1|19 38.0 cM // 19662 /// ENSMUST00000025951 // Rbp4 // retinol binding protein 4, plasma // 19 D1|19 38.0 cM // 19662 /// BC093529 // Rbp4 // retino…
6824782	0.0280783	0.924464	-0.242065	0.845534	6824782	chr14	-	55535312	55545726	76	NM_010112 // Efs // embryonal Fyn-associated substrate // 14 C3|14 // 13644 /// ENSMUST00000022813 // Efs // embryonal Fyn-associated substrate // 14 C3|14 // 13644 /// U28728 // Efs // embryonal Fyn-associated substrate // 14 C3|14 // 13644
6978937	0.0281311	0.924464	-0.281662	0.822642	6978937	chr8	+	109459629	109538112	117	NM_009229 // Sntb2 // syntrophin, basic 2 // 8 D3|8 52.0 cM // 20650 /// ENSMUST00000047425 // Sntb2 // syntrophin, basic 2 // 8 D3|8 52.0 cM // 20650 /// U00678 // Sntb2 // syntrophin, basic 2 // 8 D3|8 52.0 cM // 20650
6915506	0.0281426	0.924464	-0.290312	0.817725	6915506	chr4	+	94387391	94573165	258	NM_013690 // Tek // endothelial-specific receptor tyrosine kinase // 4 C5|4 43.6 cM // 21687 /// ENSMUST00000102798 // Tek // endothelial-specific receptor tyrosine kinase // 4 C5|4 43.6 cM // 21687 /// BC050824 // Tek // endothelial-specific receptor tyrosine kinase // 4 C5|4 43.6 cM // 21687 /// ENSMUST00000071168 // Tek // endothelial-specific receptor tyrosine kinase // 4 C5|4 43.6 cM // 2168…
6791230	0.0283941	0.924464	-0.250005	0.840894	6791230	chr11	-	97850892	97857487	48	NM_207231 // Arl5c // ADP-ribosylation factor-like 5C // 11 D|11 // 217151 /// ENSMUST00000042971 // Arl5c // ADP-ribosylation factor-like 5C // 11 D|11 // 217151 /// BC065791 // Arl5c // ADP-ribosylation factor-like 5C // 11 D|11 // 217151 /// ENSMUST00000107563 // Arl5c // ADP-ribosylation factor-like 5C // 11 D|11 // 217151
6858936	0.0283966	0.924464	0.199793	1.14853	6858936	chr18	+	13114381	13151445	164	NM_008378 // Impact // imprinted and ancient // 18|18 A2-B2 // 16210 /// ENSMUST00000025290 // Impact // imprinted and ancient // 18|18 A2-B2 // 16210 /// D87973 // Impact // imprinted and ancient // 18|18 A2-B2 // 16210
6937481	0.0284005	0.924464	-0.198642	0.87137	6937481	chr5	-	36832120	36965592	312	NM_001113362 // Tbc1d14 // TBC1 domain family, member 14 // 5 B3|5 20.0 cM // 100855 /// NM_133910 // Tbc1d14 // TBC1 domain family, member 14 // 5 B3|5 20.0 cM // 100855 /// NM_001113364 // Tbc1d14 // TBC1 domain family, member 14 // 5 B3|5 20.0 cM // 100855 /// ENSMUST00000140607 // Tbc1d14 // TBC1 domain family, member 14 // 5 B3|5 20.0 cM // 100855 /// ENSMUST00000146430 // Tbc1d14 // TBC1 do…
6781955	0.0284011	0.924464	-0.34013	0.78997	6781955	chr11	+	68715074	68720478	53	NM_009080 // Rpl26 // ribosomal protein L26 // 11 B3|11 // 19941 /// NR_003373 // Gm15772 // ribosomal protein L26 pseudogene // 5 A1|5 // 100034726 /// NM_001178039 // Gm10136 // predicted pseudogene 10136 // 19 C1|19 // 672214 /// ENSMUST00000073471 // Rpl26 // ribosomal protein L26 // 11 B3|11 // 19941 /// ENSMUST00000075049 // Gm10136 // predicted pseudogene 10136 // 19 C1|19 // 672214 /// BC…
6874001	0.0284166	0.924464	0.223482	1.16755	6874001	chr19	-	57086762	57389381	456	NM_178688 // Ablim1 // actin-binding LIM protein 1 // 19 D2|19 53.0 cM // 226251 /// NM_001103177 // Ablim1 // actin-binding LIM protein 1 // 19 D2|19 53.0 cM // 226251 /// NM_001103178 // Ablim1 // actin-binding LIM protein 1 // 19 D2|19 53.0 cM // 226251 /// ENSMUST00000079360 // Ablim1 // actin-binding LIM protein 1 // 19 D2|19 53.0 cM // 226251 /// ENSMUST00000111546 // Ablim1 // actin-bindin…
6921029	0.0284182	0.924464	-0.260898	0.834569	6921029	chr4	-	41336291	41411920	190	NM_024241 // Kif24 // kinesin family member 24 // 4|4 B1 // 109242 /// ENSMUST00000108055 // Kif24 // kinesin family member 24 // 4|4 B1 // 109242 /// BC067395 // Kif24 // kinesin family member 24 // 4|4 B1 // 109242 /// ENSMUST00000051409 // Kif24 // kinesin family member 24 // 4|4 B1 // 109242 /// ENSMUST00000154535 // Kif24 // kinesin family member 24 // 4|4 B1 // 109242
6837604	0.028455	0.924464	0.176423	1.13008	6837604	chr15	-	85729164	85864200	376	NM_009886 // Celsr1 // cadherin, EGF LAG seven-pass G-type receptor 1 (flamingo homolog, Drosophila) // 15 E2|15 49.0 cM // 12614 /// ENSMUST00000016172 // Celsr1 // cadherin, EGF LAG seven-pass G-type receptor 1 (flamingo homolog, Drosophila) // 15 E2|15 49.0 cM // 12614 /// AF031572 // Celsr1 // cadherin, EGF LAG seven-pass G-type receptor 1 (flamingo homolog, Drosophila) // 15 E2|15 49.0 cM //…
6906225	0.0284557	0.924464	0.314997	1.24401	6906225	chr3	-	79579960	79656668	143	NM_027495 // Tmem144 // transmembrane protein 144 // 3|3 F1 // 70652 /// ENSMUST00000029568 // Tmem144 // transmembrane protein 144 // 3|3 F1 // 70652 /// BC018493 // Tmem144 // transmembrane protein 144 // 3|3 F1 // 70652
6971410	0.0284631	0.924464	0.294705	1.22663	6971410	chr7	-	135029374	135039147	104	NM_001081268 // Prss53 // protease, serine, 53 // 7 F3|7 // 330657 /// NM_178600 // Vkorc1 // vitamin K epoxide reductase complex, subunit 1 // 7 F3|7 61.0 cM // 27973 /// ENSMUST00000121394 // Prss53 // protease, serine, 53 // 7 F3|7 // 330657 /// ENSMUST00000033074 // Vkorc1 // vitamin K epoxide reductase complex, subunit 1 // 7 F3|7 61.0 cM // 27973 /// BC147509 // Prss53 // protease, serine, …
7000782	0.028479	0.924464	0.507892	1.42197	7000782	chr13	-	120276074	120277107	12	NR_027974 // 3110070M22Rik // RIKEN cDNA 3110070M22 gene // 13 D2.3|13 // 67304 /// ENSMUST00000099148 // 3110070M22Rik // RIKEN cDNA 3110070M22 gene // 13 D2.3|13 // 67304
6782958	0.0285605	0.924464	-0.266373	0.831407	6782958	chr11	+	82577874	82580861	20	NM_025884 // Zfp830 // zinc finger protein 830 // 11 C|11 // 66983 /// ENSMUST00000056677 // Zfp830 // zinc finger protein 830 // 11 C|11 // 66983 /// BC024340 // Zfp830 // zinc finger protein 830 // 11 C|11 // 66983
6864529	0.028584	0.924464	-0.318845	0.801711	6864529	chr18	-	34892647	34914508	131	NM_009860 // Cdc25c // cell division cycle 25 homolog C (S. pombe) // 18 B1|18 15.0 cM // 12532 /// ENSMUST00000060710 // Cdc25c // cell division cycle 25 homolog C (S. pombe) // 18 B1|18 15.0 cM // 12532 /// L16926 // Cdc25c // cell division cycle 25 homolog C (S. pombe) // 18 B1|18 15.0 cM // 12532
6850155	0.0285848	0.924464	-0.695088	0.617672	6850155	chr17	+	35495942	35522431	76	NM_001143689 // H2-gs10 // MHC class I like protein GS10 // 17 B1|17 // 436493 /// NM_207648 // H2-Q6 // histocompatibility 2, Q region locus 6 // 17 B1|17 19.18 cM // 110557 /// NM_207648 // H2-Q6 // histocompatibility 2, Q region locus 6 // 17 B1|17 19.18 cM // 110557 /// ENSMUST00000081435 // H2-gs10 // MHC class I like protein GS10 // 17 B1|17 // 436493 /// ENSMUST00000091611 // H2-Q6 // hist…
6751082	0.0285899	0.924464	-0.165622	0.891544	6751082	chr1	+	82836048	82918151	234	NM_010472 // Agfg1 // ArfGAP with FG repeats 1 // 1 C5|1 // 15463 /// ENSMUST00000063380 // Agfg1 // ArfGAP with FG repeats 1 // 1 C5|1 // 15463 /// BC031154 // Agfg1 // ArfGAP with FG repeats 1 // 1 C5|1 // 15463 /// ENSMUST00000113444 // Agfg1 // ArfGAP with FG repeats 1 // 1 C5|1 // 15463 /// ENSMUST00000113443 // Agfg1 // ArfGAP with FG repeats 1 // 1 C5|1 // 15463
6966143	0.0286575	0.924464	-0.159473	0.895352	6966143	chr7	-	29144632	29157670	158	NM_138752 // Plekhg2 // pleckstrin homology domain containing, family G (with RhoGef domain) member 2 // 7 A3|7 10.2 cM // 101497 /// NM_001083912 // Plekhg2 // pleckstrin homology domain containing, family G (with RhoGef domain) member 2 // 7 A3|7 10.2 cM // 101497 /// ENSMUST00000119990 // Plekhg2 // pleckstrin homology domain containing, family G (with RhoGef domain) member 2 // 7 A3|7 10.2 cM…
6781526	0.0287614	0.924464	-0.220128	0.85849	6781526	chr11	+	61497298	61523450	81	NM_178618 // Fam83g // family with sequence similarity 83, member G // 11 B2|11 // 69640 /// NM_001033227 // Slc5a10 // solute carrier family 5 (sodium/glucose cotransporter), member 10 // 11 B2|11 // 109342 /// ENSMUST00000093019 // Fam83g // family with sequence similarity 83, member G // 11 B2|11 // 69640 /// ENSMUST00000051552 // Slc5a10 // solute carrier family 5 (sodium/glucose cotransporte…
6849471	0.0287827	0.924464	0.683917	1.6065	6849471	chr17	+	27054037	27069899	117	NM_053173 // Kifc5b // kinesin family member C5B // 17 A3.3|17 // 16580 /// NM_001195298 // Kifc1 // kinesin family member C1 // 17 B1|17 // 100042970 /// ENSMUST00000078961 // Kifc5b // kinesin family member C5B // 17 A3.3|17 // 16580 /// BC091570 // Kifc5b // kinesin family member C5B // 17 A3.3|17 // 16580 /// BC100328 // Kifc1 // kinesin family member C1 // 17 B1|17 // 100042970 /// ENSMUST00…
6957679	0.0289358	0.924464	0.277377	1.21199	6957679	chr6	-	135087546	135122123	72	NM_013546 // Hebp1 // heme binding protein 1 // 6 G1|6 // 15199 /// ENSMUST00000045855 // Hebp1 // heme binding protein 1 // 6 G1|6 // 15199 /// AF117613 // Hebp1 // heme binding protein 1 // 6 G1|6 // 15199
6965177	0.0289361	0.924464	0.183007	1.13525	6965177	chr7	+	148380045	148395954	145	NM_001172064 // Lrrc56 // leucine rich repeat containing 56 // 7 F5|7 // 70552 /// NM_153777 // Lrrc56 // leucine rich repeat containing 56 // 7 F5|7 // 70552 /// NM_001172065 // Lrrc56 // leucine rich repeat containing 56 // 7 F5|7 // 70552 /// ENSMUST00000070458 // Lrrc56 // leucine rich repeat containing 56 // 7 F5|7 // 70552 /// ENSMUST00000047093 // Lrrc56 // leucine rich repeat containing 5…
6794766	0.0289706	0.924464	-0.297803	0.813491	6794766	chr12	+	45429615	45702941	432	NM_176930 // Nrcam // neuron-glia-CAM-related cell adhesion molecule // 12 B3|12 22.0 cM // 319504 /// NM_001146031 // Nrcam // neuron-glia-CAM-related cell adhesion molecule // 12 B3|12 22.0 cM // 319504 /// ENSMUST00000020939 // Nrcam // neuron-glia-CAM-related cell adhesion molecule // 12 B3|12 22.0 cM // 319504 /// ENSMUST00000110750 // Nrcam // neuron-glia-CAM-related cell adhesion molecule …
6799173	0.0290787	0.924464	-0.24388	0.844471	6799173	chr12	-	15798537	15868282	94	NM_144551 // Trib2 // tribbles homolog 2 (Drosophila) // 12 A1.1|12 // 217410 /// ENSMUST00000020922 // Trib2 // tribbles homolog 2 (Drosophila) // 12 A1.1|12 // 217410 /// BC037387 // Trib2 // tribbles homolog 2 (Drosophila) // 12 A1.1|12 // 217410
6859419	0.0291191	0.924464	-0.253565	0.838821	6859419	chr18	+	24148149	24163855	40	NM_011755 // Zfp35 // zinc finger protein 35 // 18 A2|18 // 22694 /// ENSMUST00000074941 // Zfp35 // zinc finger protein 35 // 18 A2|18 // 22694 /// BC138830 // Zfp35 // zinc finger protein 35 // 18 A2|18 // 22694
6766839	0.0293217	0.924464	-0.201017	0.869937	6766839	chr10	+	28388144	28603621	333	NM_178666 // Themis // thymocyte selection associated // 10 A4|10 // 210757 /// ENSMUST00000056097 // Themis // thymocyte selection associated // 10 A4|10 // 210757 /// AB509340 // Themis // thymocyte selection associated // 10 A4|10 // 210757 /// ENSMUST00000060409 // Themis // thymocyte selection associated // 10 A4|10 // 210757 /// ENSMUST00000159927 // Themis // thymocyte selection associated…
6929907	0.0294883	0.924464	-0.246617	0.84287	6929907	chr5	+	35896364	35898888	52	NM_011121 // Plk1 // polo-like kinase 1 (Drosophila) // 7 F3|7 59.0 cM // 18817 /// ENSMUST00000033154 // Plk1 // polo-like kinase 1 (Drosophila) // 7 F3|7 59.0 cM // 18817 /// U01063 // Plk1 // polo-like kinase 1 (Drosophila) // 7 F3|7 59.0 cM // 18817
6814666	0.0295137	0.924464	-0.2193	0.858982	6814666	chr13	-	81812845	81850315	71	NM_001081176 // Polr3g // polymerase (RNA) III (DNA directed) polypeptide G // 13 C3|13 // 67486 /// ENSMUST00000048993 // Polr3g // polymerase (RNA) III (DNA directed) polypeptide G // 13 C3|13 // 67486 /// BC066818 // Polr3g // polymerase (RNA) III (DNA directed) polypeptide G // 13 C3|13 // 67486 /// ENSMUST00000161920 // Polr3g // polymerase (RNA) III (DNA directed) polypeptide G // 13 C3|13 …
6815491	0.0295287	0.924464	-0.295142	0.814992	6815491	chr13	-	100272434	100274384	28	AK019926 // 5330431K02Rik // RIKEN cDNA 5330431K02 gene // 13 D1|13 // 68189
6849098	0.0296815	0.924464	-0.237332	0.848312	6849098	chr17	+	21703976	21725666	97	BC076634 // BC049807 // cDNA sequence BC049807 // 17 A3.2|17 // 381066 /// ENSMUST00000088787 // BC049807 // cDNA sequence BC049807 // 17 A3.2|17 // 381066
6798271	0.0296883	0.924464	-0.201975	0.86936	6798271	chr12	+	113858264	113879546	100	NM_007421 // Adssl1 // adenylosuccinate synthetase like 1 // 12 F1|12 // 11565 /// ENSMUST00000021726 // Adssl1 // adenylosuccinate synthetase like 1 // 12 F1|12 // 11565 /// M74495 // Adssl1 // adenylosuccinate synthetase like 1 // 12 F1|12 // 11565 /// ENSMUST00000109756 // Adssl1 // adenylosuccinate synthetase like 1 // 12 F1|12 // 11565
6791626	0.0297591	0.924464	-0.319678	0.801249	6791626	chr11	-	102546002	102559080	72	NM_025918 // Ccdc43 // coiled-coil domain containing 43 // 11 E1|11 60.0 cM // 52715 /// ENSMUST00000092569 // Ccdc43 // coiled-coil domain containing 43 // 11 E1|11 60.0 cM // 52715 /// BC058520 // Ccdc43 // coiled-coil domain containing 43 // 11 E1|11 60.0 cM // 52715
6987331	0.0298763	0.924464	0.33897	1.26485	6987331	chr9	+	20456559	20471028	47	NM_023371 // Pin1 // protein (peptidyl-prolyl cis/trans isomerase) NIMA-interacting 1 // 9 A3|9 4.0 cM // 23988 /// NM_001033768 // Pin1l // peptidylprolyl cis/trans isomerase, NIMA-interacting 1-like // 2 E2|2 // 241593 /// ENSMUST00000034689 // Pin1 // protein (peptidyl-prolyl cis/trans isomerase) NIMA-interacting 1 // 9 A3|9 4.0 cM // 23988 /// BC038254 // Pin1 // protein (peptidyl-prolyl cis/…
6824864	0.0298996	0.924464	0.37402	1.29596	6824864	chr14	-	56700864	56704024	27	NM_008572 // Mcpt8 // mast cell protease 8 // 14 C3|14 20.0 cM // 17231 /// ENSMUST00000015594 // Mcpt8 // mast cell protease 8 // 14 C3|14 20.0 cM // 17231 /// BC119342 // Mcpt8 // mast cell protease 8 // 14 C3|14 20.0 cM // 17231
6846799	0.0300488	0.924464	0.231082	1.17372	6846799	chr16	-	67443334	67447214	12	AK038707 // 9330155M09Rik // RIKEN cDNA 9330155M09 gene // 16 C2|16 // 320756
6774006	0.030189	0.924464	-0.338725	0.79074	6774006	chr10	-	53249466	53349810	179	NM_027830 // Mcm9 // minichromosome maintenance complex component 9 // 10 B3|10 // 71567 /// ENSMUST00000075540 // Mcm9 // minichromosome maintenance complex component 9 // 10 B3|10 // 71567 /// BC062185 // Mcm9 // minichromosome maintenance complex component 9 // 10 B3|10 // 71567
6908748	0.0302437	0.924464	0.518842	1.43281	6908748	chr3	-	120904689	120986006	178	NM_178936 // Tmem56 // transmembrane protein 56 // 3|3 G3 // 99887 /// ENSMUST00000128909 // Tmem56 // transmembrane protein 56 // 3|3 G3 // 99887 /// ENSMUST00000029777 // Tmem56 // transmembrane protein 56 // 3|3 G3 // 99887 /// ENSMUST00000155309 // Tmem56 // transmembrane protein 56 // 3|3 G3 // 99887 /// BC040365 // Tmem56 // transmembrane protein 56 // 3|3 G3 // 99887 /// ENSMUST00000135818…
6828001	0.0302817	0.924464	0.435985	1.35283	6828001	chr14	-	123200961	123312959	129	NM_145466 // A2ld1 // AIG2-like domain 1 // 14 E5|14 // 223267 /// BC006662 // A2ld1 // AIG2-like domain 1 // 14 E5|14 // 223267
6881870	0.0302828	0.924464	-0.254273	0.83841	6881870	chr2	+	144993504	145467882	456	NM_053195 // Slc24a3 // solute carrier family 24 (sodium/potassium/calcium exchanger), member 3 // 2|2 H1 // 94249 /// ENSMUST00000081121 // Slc24a3 // solute carrier family 24 (sodium/potassium/calcium exchanger), member 3 // 2|2 H1 // 94249 /// BC017615 // Slc24a3 // solute carrier family 24 (sodium/potassium/calcium exchanger), member 3 // 2|2 H1 // 94249 /// ENSMUST00000110007 // Slc24a3 // s…
6883598	0.030295	0.924464	0.404568	1.32369	6883598	chr2	+	172171085	172181249	40	NM_025912 // 2010011I20Rik // RIKEN cDNA 2010011I20 gene // 2 H3|2 // 67017 /// ENSMUST00000028995 // 2010011I20Rik // RIKEN cDNA 2010011I20 gene // 2 H3|2 // 67017 /// BC016210 // 2010011I20Rik // RIKEN cDNA 2010011I20 gene // 2 H3|2 // 67017
6872797	0.0303	0.924464	0.33339	1.25997	6872797	chr19	-	34825429	34953945	207	NM_001114339 // Pank1 // pantothenate kinase 1 // 19 G1-G3|19 // 75735 /// NM_023792 // Pank1 // pantothenate kinase 1 // 19 G1-G3|19 // 75735 /// NR_029783 // Mir107 // microRNA 107 // 19|19 // 723826 /// ENSMUST00000036584 // Pank1 // pantothenate kinase 1 // 19 G1-G3|19 // 75735 /// ENSMUST00000112460 // Pank1 // pantothenate kinase 1 // 19 G1-G3|19 // 75735 /// AF347700 // Pank1 // pantothena…
6811260	0.0303524	0.924464	0.288577	1.22144	6811260	chr13	-	16949294	17787395	388	NM_138654 // 5033411D12Rik // RIKEN cDNA 5033411D12 gene // 13 A2|13 // 192136 /// ENSMUST00000068545 // 5033411D12Rik // RIKEN cDNA 5033411D12 gene // 13 A2|13 // 192136 /// BC055852 // 5033411D12Rik // RIKEN cDNA 5033411D12 gene // 13 A2|13 // 192136 /// BC117740 // 2810021B07Rik // RIKEN cDNA 2810021B07 gene // 13 A3.1|13 // 66308
6920609	0.0304	0.924464	-0.373582	0.771863	6920609	chr4	-	32669864	32702867	58	NM_010289 // Gja10 // gap junction protein, alpha 10 // 4 A5|4 16.1 cM // 14610 /// ENSMUST00000056517 // Gja10 // gap junction protein, alpha 10 // 4 A5|4 16.1 cM // 14610
6843685	0.0304534	0.924464	-0.35206	0.783465	6843685	chr16	-	5086404	5132519	137	NM_008909 // Ppl // periplakin // 16 A-B1|16 4.4 cM // 19041 /// ENSMUST00000035672 // Ppl // periplakin // 16 A-B1|16 4.4 cM // 19041 /// AF126834 // Ppl // periplakin // 16 A-B1|16 4.4 cM // 19041
6816025	0.0304963	0.924464	-0.203607	0.868376	6816025	chr13	-	111142823	111160489	44	NM_177713 // Gapt // Grb2-binding adaptor, transmembrane // 13 D2.2|13 // 238875 /// BC118005 // Gapt // Grb2-binding adaptor, transmembrane // 13 D2.2|13 // 238875
6767460	0.0305496	0.924464	0.16944	1.12462	6767460	chr10	+	42182985	42278419	125	NM_017472 // Snx3 // sorting nexin 3 // 10 B2|10 25.5 cM // 54198 /// ENSMUST00000019939 // Snx3 // sorting nexin 3 // 10 B2|10 25.5 cM // 54198 /// BC116885 // Snx3 // sorting nexin 3 // 10 B2|10 25.5 cM // 54198 /// ENSMUST00000105499 // Snx3 // sorting nexin 3 // 10 B2|10 25.5 cM // 54198
6851107	0.0305573	0.924464	-0.326935	0.797228	6851107	chr17	+	53828708	53899668	146	NM_001037718 // 4932415M13Rik // RIKEN cDNA 4932415M13 gene // 17 C|17 // 211496 /// NR_028259 // 4932414J04Rik // 4932414J04 protein // 11 A3.1|11 // 237694 /// ENSMUST00000077153 // 4932415M13Rik // RIKEN cDNA 4932415M13 gene // 17 C|17 // 211496 /// BC109354 // 4932415M13Rik // RIKEN cDNA 4932415M13 gene // 17 C|17 // 211496 /// BC109353 // 4932414J04Rik // 4932414J04 protein // 11 A3.1|11 // …
6810063	0.0305668	0.924464	0.396688	1.31648	6810063	chr13	+	109046870	109075871	75	NM_029001 // Elovl7 // ELOVL family member 7, elongation of long chain fatty acids (yeast) // 13 D2.1|13 // 74559 /// ENSMUST00000022207 // Elovl7 // ELOVL family member 7, elongation of long chain fatty acids (yeast) // 13 D2.1|13 // 74559 /// BC005602 // Elovl7 // ELOVL family member 7, elongation of long chain fatty acids (yeast) // 13 D2.1|13 // 74559
6885879	0.0306257	0.924464	-0.170903	0.888287	6885879	chr2	-	32270027	32306970	175	NM_001164358 // Slc25a25 // solute carrier family 25 (mitochondrial carrier, phosphate carrier), member 25 // 2 B|2 // 227731 /// NM_146118 // Slc25a25 // solute carrier family 25 (mitochondrial carrier, phosphate carrier), member 25 // 2 B|2 // 227731 /// NM_001164357 // Slc25a25 // solute carrier family 25 (mitochondrial carrier, phosphate carrier), member 25 // 2 B|2 // 227731 /// ENSMUST00000…
6941253	0.0306371	0.924464	-0.23382	0.85038	6941253	chr5	-	115572581	115584974	56	NM_175352 // Unc119b // unc-119 homolog B (C. elegans) // 5 F|5 // 106840 /// ENSMUST00000060798 // Unc119b // unc-119 homolog B (C. elegans) // 5 F|5 // 106840 /// BC112388 // Unc119b // unc-119 homolog B (C. elegans) // 5 F|5 // 106840
6996269	0.0308191	0.924464	-0.196015	0.872959	6996269	chr9	-	64033612	64101429	151	NM_008927 // Map2k1 // mitogen-activated protein kinase kinase 1 // 9 C|9 36.0 cM // 26395 /// ENSMUST00000005066 // Map2k1 // mitogen-activated protein kinase kinase 1 // 9 C|9 36.0 cM // 26395 /// BC054754 // Map2k1 // mitogen-activated protein kinase kinase 1 // 9 C|9 36.0 cM // 26395
6865958	0.030866	0.924464	-0.258275	0.836087	6865958	chr18	-	61178519	61215356	50	NM_009880 // Cdx1 // caudal type homeobox 1 // 18 E1|18 30.0 cM // 12590 /// ENSMUST00000025521 // Cdx1 // caudal type homeobox 1 // 18 E1|18 30.0 cM // 12590 /// BC019986 // Cdx1 // caudal type homeobox 1 // 18 E1|18 30.0 cM // 12590
6807266	0.0308959	0.924464	0.177907	1.13124	6807266	chr13	+	55828651	55878184	84	NM_028281 // Pcbd2 // pterin 4 alpha carbinolamine dehydratase/dimerization cofactor of hepatocyte nuclear factor 1 alpha (TCF1) 2 // 13|13 B2 // 72562 /// ENSMUST00000124968 // Pcbd2 // pterin 4 alpha carbinolamine dehydratase/dimerization cofactor of hepatocyte nuclear factor 1 alpha (TCF1) 2 // 13|13 B2 // 72562 /// ENSMUST00000021958 // Pcbd2 // pterin 4 alpha carbinolamine dehydratase/dimeri…
6849027	0.0310865	0.924464	0.40526	1.32433	6849027	chr17	+	20824490	20873090	8	NM_134191 // Vmn1r226 // vomeronasal 1 receptor 226 // 17 A3.2|17 // 171225 /// NM_134195 // Vmn1r227 // vomeronasal 1 receptor 227 // 17 A3.2|17 // 171229 /// ENSMUST00000061756 // Vmn1r226 // vomeronasal 1 receptor 226 // 17 A3.2|17 // 171225 /// BC119430 // Vmn1r226 // vomeronasal 1 receptor 226 // 17 A3.2|17 // 171225
6980910	0.0310903	0.924464	-0.46927	0.72233	6980910	chr8	-	19445769	19464093	24	NM_153108 // Defb8 // defensin beta 8 // 8 A1.3|8 // 244334 /// NM_019728 // Defb4 // defensin beta 4 // 8 A1.3|8 // 56519 /// ENSMUST00000081017 // Defb4 // defensin beta 4 // 8 A1.3|8 // 56519 /// BC100674 // Defb4 // defensin beta 4 // 8 A1.3|8 // 56519
6933283	0.0311296	0.924464	0.363715	1.28674	6933283	chr5	+	108259138	108260783	12	NR_003639 // 1700013N18Rik // ubiquitin-conjugating enzyme E2D 2 pseudogene // 5 F|5 // 73318
6941679	0.0312367	0.924464	-0.2263	0.854824	6941679	chr5	-	121925009	121953424	44	NM_172125 // Adam1b // a disintegrin and metallopeptidase domain 1b // 5 F|5 // 280667 /// NM_172126 // Adam1a // a disintegrin and metallopeptidase domain 1a // 5 F|5 65.0 cM // 280668 /// ENSMUST00000079368 // Adam1b // a disintegrin and metallopeptidase domain 1b // 5 F|5 // 280667 /// ENSMUST00000100757 // Adam1a // a disintegrin and metallopeptidase domain 1a // 5 F|5 65.0 cM // 280668 /// B…
6867785	0.0313186	0.924464	-0.321572	0.800197	6867785	chr19	+	5740270	5758617	192	NM_008520 // Ltbp3 // latent transforming growth factor beta binding protein 3 // 19 B|19 2.0 cM // 16998 /// ENSMUST00000081496 // Ltbp3 // latent transforming growth factor beta binding protein 3 // 19 B|19 2.0 cM // 16998 /// ENSMUST00000076366 // Ltbp3 // latent transforming growth factor beta binding protein 3 // 19 B|19 2.0 cM // 16998 /// AK131126 // Ltbp3 // latent transforming growth fac…
6817694	0.0313638	0.924464	0.439928	1.35654	6817694	chr14	+	27841429	27964796	306	NM_134437 // Il17rd // interleukin 17 receptor D // 14 A3|14 // 171463 /// ENSMUST00000035336 // Il17rd // interleukin 17 receptor D // 14 A3|14 // 171463 /// BC138629 // Il17rd // interleukin 17 receptor D // 14 A3|14 // 171463
6875556	0.0314377	0.924464	-0.218723	0.859326	6875556	chr2	+	21127352	21136636	57	NM_177588 // Thnsl1 // threonine synthase-like 1 (bacterial) // 2 A3|2 // 208967 /// NM_001001297 // Thnsl1 // threonine synthase-like 1 (bacterial) // 2 A3|2 // 208967 /// ENSMUST00000054591 // Thnsl1 // threonine synthase-like 1 (bacterial) // 2 A3|2 // 208967 /// ENSMUST00000114584 // Thnsl1 // threonine synthase-like 1 (bacterial) // 2 A3|2 // 208967 /// ENSMUST00000102952 // Thnsl1 // threon…
6819910	0.0314585	0.924464	0.358478	1.28207	6819910	chr14	+	67254095	67390057	130	NM_013461 // Adra1a // adrenergic receptor, alpha 1a // 14 D1|14 // 11549 /// ENSMUST00000159068 // Adra1a // adrenergic receptor, alpha 1a // 14 D1|14 // 11549 /// ENSMUST00000054661 // Adra1a // adrenergic receptor, alpha 1a // 14 D1|14 // 11549 /// ENSMUST00000161339 // Adra1a // adrenergic receptor, alpha 1a // 14 D1|14 // 11549 /// BC113139 // Adra1a // adrenergic receptor, alpha 1a // 14 D1…
6773147	0.0315667	0.924464	-0.243485	0.844702	6773147	chr10	-	33232092	33344646	106	NM_175448 // Clvs2 // clavesin 2 // 10 A4|10 // 215890 /// ENSMUST00000019920 // Clvs2 // clavesin 2 // 10 A4|10 // 215890 /// BC058539 // Clvs2 // clavesin 2 // 10 A4|10 // 215890
6754476	0.0317671	0.924464	0.217785	1.16295	6754476	chr1	+	162082365	162131317	113	NM_025474 // Mrps14 // mitochondrial ribosomal protein S14 // 1 H2.1|1 // 64659 /// ENSMUST00000135680 // Mrps14 // mitochondrial ribosomal protein S14 // 1 H2.1|1 // 64659 /// BC044057 // Mrps14 // mitochondrial ribosomal protein S14 // 1 H2.1|1 // 64659
6814348	0.0319362	0.924464	1.14858	2.21696	6814348	chr13	-	73817195	73891198	197	NM_028878 // Slc6a19 // solute carrier family 6 (neurotransmitter transporter), member 19 // 13 C1|13 // 74338 /// ENSMUST00000022048 // Slc6a19 // solute carrier family 6 (neurotransmitter transporter), member 19 // 13 C1|13 // 74338 /// AK128923 // Slc6a19 // solute carrier family 6 (neurotransmitter transporter), member 19 // 13 C1|13 // 74338 /// ENSMUST00000091501 // Slc6a19 // solute carrie…
6926305	0.0320015	0.924464	0.504405	1.41854	6926305	chr4	-	138328409	138419380	142	NM_001122954 // Pla2g5 // phospholipase A2, group V // 4 D3|4 68.0 cM // 18784 /// NM_011110 // Pla2g5 // phospholipase A2, group V // 4 D3|4 68.0 cM // 18784 /// ENSMUST00000102513 // Pla2g5 // phospholipase A2, group V // 4 D3|4 68.0 cM // 18784 /// ENSMUST00000102512 // Pla2g5 // phospholipase A2, group V // 4 D3|4 68.0 cM // 18784 /// ENSMUST00000102511 // Pla2g5 // phospholipase A2, group V …
6904979	0.0320039	0.924464	0.235983	1.17771	6904979	chr3	-	51319241	51365028	70	NM_080793 // Setd7 // SET domain containing (lysine methyltransferase) 7 // 3 C|3 // 73251 /// ENSMUST00000037141 // Setd7 // SET domain containing (lysine methyltransferase) 7 // 3 C|3 // 73251 /// BC050190 // Setd7 // SET domain containing (lysine methyltransferase) 7 // 3 C|3 // 73251
6965427	0.0320303	0.924464	0.35931	1.28281	6965427	chr7	+	152500750	152509959	32	NM_203490 // Mrgprd // MAS-related GPR, member D // 7 F5|7 // 211578 /// ENSMUST00000062163 // Mrgprd // MAS-related GPR, member D // 7 F5|7 // 211578 /// AY762266 // Mrgprd // MAS-related GPR, member D // 7 F5|7 // 211578
6762328	0.0321012	0.924464	0.414185	1.33255	6762328	chr1	-	135806855	135865173	71	NM_054077 // Prelp // proline arginine-rich end leucine-rich repeat // 1 E4|1 74.3 cM // 116847 /// ENSMUST00000048432 // Prelp // proline arginine-rich end leucine-rich repeat // 1 E4|1 74.3 cM // 116847 /// BC019775 // Prelp // proline arginine-rich end leucine-rich repeat // 1 E4|1 74.3 cM // 116847
6885645	0.0321167	0.924464	0.233513	1.17569	6885645	chr2	-	28763193	28772178	68	NM_019446 // Barhl1 // BarH-like 1 (Drosophila) // 2 A3|2 17.0 cM // 54422 /// NM_001164186 // Barhl1 // BarH-like 1 (Drosophila) // 2 A3|2 17.0 cM // 54422 /// ENSMUST00000050776 // Barhl1 // BarH-like 1 (Drosophila) // 2 A3|2 17.0 cM // 54422 /// ENSMUST00000113847 // Barhl1 // BarH-like 1 (Drosophila) // 2 A3|2 17.0 cM // 54422 /// ENSMUST00000113849 // Barhl1 // BarH-like 1 (Drosophila) // 2 …
6972862	0.0322027	0.924464	0.255673	1.19389	6972862	chr7	+	3562865	3571742	58	NM_025348 // Ndufa3 // NADH dehydrogenase (ubiquinone) 1 alpha subcomplex, 3 // 7 A1|7 // 66091 /// ENSMUST00000076657 // Ndufa3 // NADH dehydrogenase (ubiquinone) 1 alpha subcomplex, 3 // 7 A1|7 // 66091 /// BC120712 // Ndufa3 // NADH dehydrogenase (ubiquinone) 1 alpha subcomplex, 3 // 7 A1|7 // 66091 /// BC120714 // Ndufa3 // NADH dehydrogenase (ubiquinone) 1 alpha subcomplex, 3 // 7 A1|7 // 66…
6750868	0.0322655	0.924464	-0.243655	0.844603	6750868	chr1	+	78654388	78743434	203	NM_028817 // Acsl3 // acyl-CoA synthetase long-chain family member 3 // 1 C4|1 24.1 cM // 74205 /// NM_001033606 // Acsl3 // acyl-CoA synthetase long-chain family member 3 // 1 C4|1 24.1 cM // 74205 /// NM_001136222 // Acsl3 // acyl-CoA synthetase long-chain family member 3 // 1 C4|1 24.1 cM // 74205 /// NM_001136226 // Utp14b // UTP14, U3 small nucleolar ribonucleoprotein, homolog B (yeast) // 1…
6854401	0.0322947	0.924464	-0.236552	0.848771	6854401	chr17	-	25074384	25097614	83	NM_198937 // Hn1l // hematological and neurological expressed 1-like // 17 A3.3|17 11.0 cM // 52009 /// ENSMUST00000024981 // Hn1l // hematological and neurological expressed 1-like // 17 A3.3|17 11.0 cM // 52009 /// BC057024 // Hn1l // hematological and neurological expressed 1-like // 17 A3.3|17 11.0 cM // 52009 /// AY358078 // AY358078 // cDNA sequence AY358078 // 14 C2|14 // 278676 /// ENSMUS…
6772762	0.032315	0.924464	0.273415	1.20867	6772762	chr10	-	23704415	23705452	8	NM_001010828 // Taar6 // trace amine-associated receptor 6 // 10 A4|10 // 215855 /// ENSMUST00000057080 // Taar6 // trace amine-associated receptor 6 // 10 A4|10 // 215855
6855797	0.0323515	0.924464	-0.426812	0.743904	6855797	chr17	-	47952120	47979485	52	NM_010783 // Mdfi // MyoD family inhibitor // 17 C|17 24.0 cM // 17240 /// NM_001109973 // Mdfi // MyoD family inhibitor // 17 C|17 24.0 cM // 17240 /// ENSMUST00000066368 // Mdfi // MyoD family inhibitor // 17 C|17 24.0 cM // 17240 /// ENSMUST00000035375 // Mdfi // MyoD family inhibitor // 17 C|17 24.0 cM // 17240 /// U57821 // Mdfi // MyoD family inhibitor // 17 C|17 24.0 cM // 17240 /// ENSMUS…
6948107	0.032435	0.924464	-0.293657	0.815831	6948107	chr6	+	92766472	92797796	73	NM_175314 // Adamts9 // a disintegrin-like and metallopeptidase (reprolysin type) with thrombospondin type 1 motif, 9 // 6 D1|6 // 101401 /// ENSMUST00000113438 // Adamts9 // a disintegrin-like and metallopeptidase (reprolysin type) with thrombospondin type 1 motif, 9 // 6 D1|6 // 101401
6896593	0.0324802	0.924464	-0.213548	0.862414	6896593	chr3	+	32424421	32478567	177	NM_024200 // Mfn1 // mitofusin 1 // 3 B|3 13.0 cM // 67414 /// ENSMUST00000091257 // Mfn1 // mitofusin 1 // 3 B|3 13.0 cM // 67414 /// ENSMUST00000118286 // Mfn1 // mitofusin 1 // 3 B|3 13.0 cM // 67414 /// BC056641 // Mfn1 // mitofusin 1 // 3 B|3 13.0 cM // 67414 /// ENSMUST00000147350 // Mfn1 // mitofusin 1 // 3 B|3 13.0 cM // 67414 /// ENSMUST00000137565 // Mfn1 // mitofusin 1 // 3 B|3 13.0 cM…
6989672	0.0324882	0.924464	-0.1746	0.886013	6989672	chr9	+	61197465	61266288	242	NM_001083927 // Tle3 // transducin-like enhancer of split 3, homolog of Drosophila E(spl) // 9 C|9 // 21887 /// NM_009389 // Tle3 // transducin-like enhancer of split 3, homolog of Drosophila E(spl) // 9 C|9 // 21887 /// NM_001083928 // Tle3 // transducin-like enhancer of split 3, homolog of Drosophila E(spl) // 9 C|9 // 21887 /// ENSMUST00000162973 // Tle3 // transducin-like enhancer of split 3,…
6994588	0.0326702	0.924464	-0.273832	0.827119	6994588	chr9	-	35011808	35018875	110	NM_172291 // Foxred1 // FAD-dependent oxidoreductase domain containing 1 // 9 A4|9 // 235169 /// ENSMUST00000043805 // Foxred1 // FAD-dependent oxidoreductase domain containing 1 // 9 A4|9 // 235169 /// BC024806 // Foxred1 // FAD-dependent oxidoreductase domain containing 1 // 9 A4|9 // 235169 /// ENSMUST00000127996 // Foxred1 // FAD-dependent oxidoreductase domain containing 1 // 9 A4|9 // 23516…
6871283	0.0327082	0.924464	-0.497038	0.70856	6871283	chr19	-	7168057	7240505	110	NM_201411 // Flrt1 // fibronectin leucine rich transmembrane protein 1 // 19 A|19 // 396184 /// ENSMUST00000113383 // Flrt1 // fibronectin leucine rich transmembrane protein 1 // 19 A|19 // 396184 /// ENSMUST00000058854 // Flrt1 // fibronectin leucine rich transmembrane protein 1 // 19 A|19 // 396184 /// BC070403 // Flrt1 // fibronectin leucine rich transmembrane protein 1 // 19 A|19 // 396184
6889352	0.0327341	0.924464	0.592833	1.5082	6889352	chr2	-	104561946	104583372	84	NM_144804 // Depdc7 // DEP domain containing 7 // 2 E2|2 // 211896 /// ENSMUST00000028595 // Depdc7 // DEP domain containing 7 // 2 E2|2 // 211896 /// BC013499 // Depdc7 // DEP domain containing 7 // 2 E2|2 // 211896
6926976	0.0328583	0.924464	0.226617	1.17009	6926976	chr4	-	149118144	149148351	78	NM_027460 // Slc25a33 // solute carrier family 25, member 33 // 4|4 E1 // 70556 /// ENSMUST00000105686 // Slc25a33 // solute carrier family 25, member 33 // 4|4 E1 // 70556 /// BC011293 // Slc25a33 // solute carrier family 25, member 33 // 4|4 E1 // 70556 /// ENSMUST00000030833 // Slc25a33 // solute carrier family 25, member 33 // 4|4 E1 // 70556
6781383	0.0330671	0.924464	0.271545	1.2071	6781383	chr11	+	59652933	59694460	115	NM_134029 // Nt5m // 5',3'-nucleotidase, mitochondrial // 11|11 B // 103850 /// NM_011991 // Cops3 // COP9 (constitutive photomorphogenic) homolog, subunit 3 (Arabidopsis thaliana) // 11|11 B2 // 26572 /// ENSMUST00000102695 // Nt5m // 5',3'-nucleotidase, mitochondrial // 11|11 B // 103850 /// ENSMUST00000019517 // Cops3 // COP9 (constitutive photomorphogenic) homolog, subunit 3 (Arabidopsis thal…
7020716	0.0331451	0.924464	-0.20132	0.869754	7020716	chrX	-	161371034	161418500	167	NM_029730 // Mospd2 // motile sperm domain containing 2 // X F5|X // 76763 /// ENSMUST00000004715 // Mospd2 // motile sperm domain containing 2 // X F5|X // 76763 /// BC026425 // Mospd2 // motile sperm domain containing 2 // X F5|X // 76763 /// ENSMUST00000112247 // Mospd2 // motile sperm domain containing 2 // X F5|X // 76763 /// ENSMUST00000112248 // Mospd2 // motile sperm domain containing 2 /…
6791561	0.0331837	0.924464	-0.48417	0.714908	6791561	chr11	-	102210150	102227497	123	NM_011403 // Slc4a1 // solute carrier family 4 (anion exchanger), member 1 // 11 D|11 62.0 cM // 20533 /// ENSMUST00000006749 // Slc4a1 // solute carrier family 4 (anion exchanger), member 1 // 11 D|11 62.0 cM // 20533 /// BC053429 // Slc4a1 // solute carrier family 4 (anion exchanger), member 1 // 11 D|11 62.0 cM // 20533
6999674	0.033258	0.924464	-0.266408	0.831387	6999674	chr9	-	123545257	123601624	115	NM_139142 // Slc6a20a // solute carrier family 6 (neurotransmitter transporter), member 20A // 9 F|9 71.0 cM // 102680 /// NM_011731 // Slc6a20b // solute carrier family 6 (neurotransmitter transporter), member 20B // 9 F|9 70.9 cM // 22599 /// ENSMUST00000040960 // Slc6a20a // solute carrier family 6 (neurotransmitter transporter), member 20A // 9 F|9 71.0 cM // 102680 /// ENSMUST00000026273 // …
6814376	0.0332612	0.924464	-0.223005	0.856779	6814376	chr13	-	74173948	74208609	103	NM_028959 // Cep72 // centrosomal protein 72 // 13 C1|13 // 74470 /// ENSMUST00000036456 // Cep72 // centrosomal protein 72 // 13 C1|13 // 74470 /// BC060686 // Cep72 // centrosomal protein 72 // 13 C1|13 // 74470
6906834	0.0332878	0.924464	-0.21745	0.860084	6906834	chr3	-	89181578	89198678	86	NM_009565 // Zbtb7b // zinc finger and BTB domain containing 7B // 3 A1-A2|3 45.0 cM // 22724 /// ENSMUST00000029677 // Zbtb7b // zinc finger and BTB domain containing 7B // 3 A1-A2|3 45.0 cM // 22724 /// ENSMUST00000107435 // Zbtb7b // zinc finger and BTB domain containing 7B // 3 A1-A2|3 45.0 cM // 22724 /// ENSMUST00000107432 // Zbtb7b // zinc finger and BTB domain containing 7B // 3 A1-A2|3 4…
6976991	0.0333072	0.924464	0.314198	1.24332	6976991	chr8	+	72839683	72856047	72	NM_001163282 // Gdf1 // growth differentiation factor 1 // 8 B3.3|8 // 14559 /// NM_138647 // Lass1 // LAG1 homolog, ceramide synthase 1 // 8 B3.3|8 // 93898 /// NM_008107 // Gdf1 // growth differentiation factor 1 // 8 B3.3|8 // 14559 /// ENSMUST00000046516 // Gdf1 // growth differentiation factor 1 // 8 B3.3|8 // 14559 /// ENSMUST00000140239 // Lass1 // LAG1 homolog, ceramide synthase 1 // 8 B3…
6803854	0.0334026	0.924464	-0.338197	0.791029	6803854	chr12	-	112947706	112961879	42	NM_027404 // Bag5 // BCL2-associated athanogene 5 // 12 F2|12 // 70369 /// ENSMUST00000054636 // Bag5 // BCL2-associated athanogene 5 // 12 F2|12 // 70369 /// ENSMUST00000160576 // Bag5 // BCL2-associated athanogene 5 // 12 F2|12 // 70369 /// BC037642 // Bag5 // BCL2-associated athanogene 5 // 12 F2|12 // 70369 /// ENSMUST00000162953 // Bag5 // BCL2-associated athanogene 5 // 12 F2|12 // 70369
6833478	0.0334453	0.924464	0.392097	1.3123	6833478	chr15	+	102830978	102842313	32	NM_010465 // Hoxc6 // homeobox C6 // 15 E2|15 57.4 cM // 15425 /// ENSMUST00000001711 // Hoxc6 // homeobox C6 // 15 E2|15 57.4 cM // 15425 /// X16511 // Hoxc6 // homeobox C6 // 15 E2|15 57.4 cM // 15425
6934854	0.0336002	0.924464	0.46691	1.38215	6934854	chr5	+	134575591	134619430	96	NM_030719 // Gatsl2 // GATS protein-like 2 // 5|5 G1 // 80909 /// ENSMUST00000016088 // Gatsl2 // GATS protein-like 2 // 5|5 G1 // 80909 /// BC094613 // Gatsl2 // GATS protein-like 2 // 5|5 G1 // 80909
6790027	0.0336492	0.924464	-0.28756	0.819287	6790027	chr11	-	79052890	79110398	108	NM_019653 // Wsb1 // WD repeat and SOCS box-containing 1 // 11 B5|11 // 78889 /// NM_001042565 // Wsb1 // WD repeat and SOCS box-containing 1 // 11 B5|11 // 78889 /// ENSMUST00000017821 // Wsb1 // WD repeat and SOCS box-containing 1 // 11 B5|11 // 78889 /// BC053391 // Wsb1 // WD repeat and SOCS box-containing 1 // 11 B5|11 // 78889
6978802	0.0339791	0.924464	-0.310597	0.806308	6978802	chr8	+	107572530	107582292	72	NM_198672 // Ces3a // carboxylesterase 3A // 8 D3|8 // 382053 /// NM_001164681 // Ces3a // carboxylesterase 3A // 8 D3|8 // 382053 /// NM_144511 // Ces3b // carboxylesterase 3B // 8 D3|8 // 13909 /// NM_001159415 // Ces3b // carboxylesterase 3B // 8 D3|8 // 13909 /// ENSMUST00000093222 // Ces3a // carboxylesterase 3A // 8 D3|8 // 382053 /// ENSMUST00000093223 // Ces3a // carboxylesterase 3A // 8 …
6801929	0.0339898	0.924464	0.21766	1.16285	6801929	chr12	-	78021242	78209178	186	NM_008558 // Max // Max protein // 12 D1-D3|12 32.0 cM // 17187 /// NM_001146176 // Max // Max protein // 12 D1-D3|12 32.0 cM // 17187 /// ENSMUST00000110395 // Max // Max protein // 12 D1-D3|12 32.0 cM // 17187 /// ENSMUST00000082136 // Max // Max protein // 12 D1-D3|12 32.0 cM // 17187 /// M63903 // Max // Max protein // 12 D1-D3|12 32.0 cM // 17187
6783296	0.0340704	0.924464	0.24332	1.18371	6783296	chr11	+	86922638	86938137	85	NM_025377 // Fam33a // family with sequence similarity 33, member A // 11 C|11 // 66140 /// NR_029652 // Mir301 // microRNA 301 // 11|11 // 723834 /// ENSMUST00000020794 // Fam33a // family with sequence similarity 33, member A // 11 C|11 // 66140 /// BC060088 // Fam33a // family with sequence similarity 33, member A // 11 C|11 // 66140 /// ENSMUST00000142263 // Fam33a // family with sequence sim…
6893139	0.0341144	0.924464	0.27084	1.20651	6893139	chr2	-	167017315	167090101	80	NM_008968 // Ptgis // prostaglandin I2 (prostacyclin) synthase // 2 H3|2 // 19223 /// ENSMUST00000018113 // Ptgis // prostaglandin I2 (prostacyclin) synthase // 2 H3|2 // 19223 /// BC062151 // Ptgis // prostaglandin I2 (prostacyclin) synthase // 2 H3|2 // 19223 /// ENSMUST00000088041 // Ptgis // prostaglandin I2 (prostacyclin) synthase // 2 H3|2 // 19223
6811565	0.0341557	0.924464	0.364243	1.28721	6811565	chr13	-	22134356	22135319	11	NM_178186 // Hist1h2ag // histone cluster 1, H2ag // 13 A2-A3|13 // 319167 /// NM_178189 // Hist1h2ac // histone cluster 1, H2ac // 13 A2-A3|13 // 319164 /// NM_178188 // Hist1h2ad // histone cluster 1, H2ad // 13 A2-A3|13 // 319165 /// NM_175661 // Hist1h2af // histone cluster 1, H2af // 13 A3.1|13 // 319173 /// NM_175659 // Hist1h2ah // histone cluster 1, H2ah // 13 A2-A3|13 // 319168 /// NM_17…
6785624	0.0343339	0.924464	-0.260407	0.834852	6785624	chr11	-	3603737	3763955	248	NM_152818 // Osbp2 // oxysterol binding protein 2 // 11 A1|11 // 74309 /// ENSMUST00000070552 // Osbp2 // oxysterol binding protein 2 // 11 A1|11 // 74309 /// BC031794 // Osbp2 // oxysterol binding protein 2 // 11 A1|11 // 74309 /// ENSMUST00000101633 // Osbp2 // oxysterol binding protein 2 // 11 A1|11 // 74309 /// ENSMUST00000102950 // Osbp2 // oxysterol binding protein 2 // 11 A1|11 // 74309 //…
6888668	0.0343416	0.924464	-0.32246	0.799705	6888668	chr2	-	89783341	89786740	15	NM_146341 // Olfr1259 // olfactory receptor 1259 // 2 E1|2 // 258338 /// NM_146977 // Olfr1255 // olfactory receptor 1255 // 2 E1|2 // 258979 /// ENSMUST00000090695 // Olfr1259 // olfactory receptor 1259 // 2 E1|2 // 258338 /// ENSMUST00000057369 // Olfr1255 // olfactory receptor 1255 // 2 E1|2 // 258979 /// ENSMUST00000111514 // Olfr1259 // olfactory receptor 1259 // 2 E1|2 // 258338 /// ENSMUST…
6838662	0.0344787	0.924464	-0.229695	0.852815	6838662	chr15	-	101583741	101593985	51	NR_033444 // Krt74 // keratin 74 // 15 F2|15 // 406222 /// ENSMUST00000088018 // Krt74 // keratin 74 // 15 F2|15 // 406222
6790517	0.0345587	0.924464	-0.233403	0.850626	6790517	chr11	-	86582353	86621273	155	NM_026191 // Dhx40 // DEAH (Asp-Glu-Ala-His) box polypeptide 40 // 11 C|11 // 67487 /// ENSMUST00000018569 // Dhx40 // DEAH (Asp-Glu-Ala-His) box polypeptide 40 // 11 C|11 // 67487 /// BC058276 // Dhx40 // DEAH (Asp-Glu-Ala-His) box polypeptide 40 // 11 C|11 // 67487 /// ENSMUST00000081401 // Dhx40 // DEAH (Asp-Glu-Ala-His) box polypeptide 40 // 11 C|11 // 67487 /// ENSMUST00000148263 // Dhx40 //…
6891679	0.0346026	0.924464	-0.391233	0.762478	6891679	chr2	-	144130911	144157861	64	NM_026924 // Ovol2 // ovo-like 2 (Drosophila) // 2 H1|2 // 107586 /// NM_152947 // Ovol2 // ovo-like 2 (Drosophila) // 2 H1|2 // 107586 /// ENSMUST00000037423 // Ovol2 // ovo-like 2 (Drosophila) // 2 H1|2 // 107586 /// ENSMUST00000103171 // Ovol2 // ovo-like 2 (Drosophila) // 2 H1|2 // 107586 /// BC057210 // Ovol2 // ovo-like 2 (Drosophila) // 2 H1|2 // 107586 /// ENSMUST00000110022 // Ovol2 // o…
6837301	0.0347261	0.924464	-0.174035	0.88636	6837301	chr15	-	81534700	81576997	154	NM_011241 // Rangap1 // RAN GTPase activating protein 1 // 15 E1|15 43.3 cM // 19387 /// NM_001146174 // Rangap1 // RAN GTPase activating protein 1 // 15 E1|15 43.3 cM // 19387 /// ENSMUST00000052374 // Rangap1 // RAN GTPase activating protein 1 // 15 E1|15 43.3 cM // 19387 /// U08110 // Rangap1 // RAN GTPase activating protein 1 // 15 E1|15 43.3 cM // 19387
6802156	0.0347415	0.924464	0.229275	1.17225	6802156	chr12	-	82054182	82090525	62	NM_001177561 // Slc10a1 // solute carrier family 10 (sodium/bile acid cotransporter family), member 1 // 12 D1|12 37.0 cM // 20493 /// NM_011387 // Slc10a1 // solute carrier family 10 (sodium/bile acid cotransporter family), member 1 // 12 D1|12 37.0 cM // 20493 /// ENSMUST00000095572 // Slc10a1 // solute carrier family 10 (sodium/bile acid cotransporter family), member 1 // 12 D1|12 37.0 cM // 2…
6791063	0.0348356	0.924464	-0.332658	0.794072	6791063	chr11	-	95691386	95703780	75	NM_025659 // Abi3 // ABI gene family, member 3 // 11 D|11 // 66610 /// NM_001163464 // Abi3 // ABI gene family, member 3 // 11 D|11 // 66610 /// NM_153104 // Phospho1 // phosphatase, orphan 1 // 11 D|11 55.7 cM // 237928 /// ENSMUST00000059026 // Abi3 // ABI gene family, member 3 // 11 D|11 // 66610 /// ENSMUST00000137645 // Abi3 // ABI gene family, member 3 // 11 D|11 // 66610 /// ENSMUST0000005…
6957517	0.0348514	0.924464	0.283645	1.21727	6957517	chr6	-	132818532	132932629	72	NM_207030 // Tas2r131 // taste receptor, type 2, member 131 // 6 G1|6 63.6 cM // 387356 /// ENSMUST00000082085 // Tas2r131 // taste receptor, type 2, member 131 // 6 G1|6 63.6 cM // 387356 /// BC145798 // Tas2r131 // taste receptor, type 2, member 131 // 6 G1|6 63.6 cM // 387356
6997040	0.0350467	0.924464	-0.20889	0.865203	6997040	chr9	-	77278636	77393081	307	NM_001146048 // Lrrc1 // leucine rich repeat containing 1 // 9 D-E1|9 // 214345 /// NM_172528 // Lrrc1 // leucine rich repeat containing 1 // 9 D-E1|9 // 214345 /// ENSMUST00000049755 // Lrrc1 // leucine rich repeat containing 1 // 9 D-E1|9 // 214345 /// ENSMUST00000113421 // Lrrc1 // leucine rich repeat containing 1 // 9 D-E1|9 // 214345 /// AK220166 // Lrrc1 // leucine rich repeat containing 1 …
6894159	0.035094	0.924464	-0.1735	0.886689	6894159	chr2	-	179834084	179839183	71	NM_133849 // Hrh3 // histamine receptor H3 // 2 H4|2 // 99296 /// ENSMUST00000056480 // Hrh3 // histamine receptor H3 // 2 H4|2 // 99296 /// AY044153 // Hrh3 // histamine receptor H3 // 2 H4|2 // 99296
6946196	0.0351506	0.924464	-0.433678	0.740372	6946196	chr6	+	51294840	51410126	127	NM_010903 // Nfe2l3 // nuclear factor, erythroid derived 2, like 3 // 6 B3|6 25.5 cM // 18025 /// ENSMUST00000005103 // Nfe2l3 // nuclear factor, erythroid derived 2, like 3 // 6 B3|6 25.5 cM // 18025 /// BC005416 // Nfe2l3 // nuclear factor, erythroid derived 2, like 3 // 6 B3|6 25.5 cM // 18025
7017699	0.03522	0.924464	-0.231715	0.851622	7017699	chrX	-	73031004	73120501	189	NM_145629 // Pls3 // plastin 3 (T-isoform) // X A7.3|X // 102866 /// NM_001166453 // Pls3 // plastin 3 (T-isoform) // X A7.3|X // 102866 /// NM_001166454 // Pls3 // plastin 3 (T-isoform) // X A7.3|X // 102866 /// ENSMUST00000033547 // Pls3 // plastin 3 (T-isoform) // X A7.3|X // 102866 /// ENSMUST00000114059 // Pls3 // plastin 3 (T-isoform) // X A7.3|X // 102866 /// ENSMUST00000114057 // Pls3 // …
6828005	0.0352761	0.924464	0.202513	1.1507	6828005	chr14	-	123318197	123414312	274	NM_028651 // Tmtc4 // transmembrane and tetratricopeptide repeat containing 4 // 14 E5|14 // 70551 /// ENSMUST00000126867 // Tmtc4 // transmembrane and tetratricopeptide repeat containing 4 // 14 E5|14 // 70551 /// ENSMUST00000148661 // Tmtc4 // transmembrane and tetratricopeptide repeat containing 4 // 14 E5|14 // 70551 /// ENSMUST00000037726 // Tmtc4 // transmembrane and tetratricopeptide repea…
6861278	0.0353812	0.924464	0.36982	1.29219	6861278	chr18	+	59221922	59236616	56	NR_033765 // A730017C20Rik // RIKEN cDNA A730017C20 gene // 18 D3|18 // 225583 /// NR_033764 // A730017C20Rik // RIKEN cDNA A730017C20 gene // 18 D3|18 // 225583 /// NM_001167925 // A730017C20Rik // RIKEN cDNA A730017C20 gene // 18 D3|18 // 225583 /// NM_173759 // A730017C20Rik // RIKEN cDNA A730017C20 gene // 18 D3|18 // 225583 /// ENSMUST00000117064 // A730017C20Rik // RIKEN cDNA A730017C20 gen…
6957420	0.0354214	0.924464	-0.208858	0.865222	6957420	chr6	-	129589078	129592829	43	NM_021378 // Klrc3 // killer cell lectin-like receptor subfamily C, member 3 // 6 F3|6 // 58179 /// NM_010653 // Klrc2 // killer cell lectin-like receptor subfamily C, member 2 // 6 F3|6 // 16642 /// NM_001136068 // Klrc1 // killer cell lectin-like receptor subfamily C, member 1 // 6|6 G1-2 // 16641 /// ENSMUST00000071149 // Klrc3 // killer cell lectin-like receptor subfamily C, member 3 // 6 F3|…
6839952	0.0354621	0.924464	-0.16808	0.890026	6839952	chr16	+	20651674	20663487	144	NR_027485 // Psmd2 // proteasome (prosome, macropain) 26S subunit, non-ATPase, 2 // 16 B1|16 // 21762 /// NM_134101 // Psmd2 // proteasome (prosome, macropain) 26S subunit, non-ATPase, 2 // 16 B1|16 // 21762 /// ENSMUST00000007212 // Psmd2 // proteasome (prosome, macropain) 26S subunit, non-ATPase, 2 // 16 B1|16 // 21762 /// BC028851 // Psmd2 // proteasome (prosome, macropain) 26S subunit, non-AT…
6870181	0.0355224	0.924464	0.301005	1.232	6870181	chr19	+	47929402	47939276	54	NM_010362 // Gsto1 // glutathione S-transferase omega 1 // 19 D1|19 // 14873 /// ENSMUST00000026050 // Gsto1 // glutathione S-transferase omega 1 // 19 D1|19 // 14873 /// U80819 // Gsto1 // glutathione S-transferase omega 1 // 19 D1|19 // 14873
6861705	0.0355257	0.924464	0.23494	1.17686	6861705	chr18	+	67503234	67527785	66	NM_007702 // Cidea // cell death-inducing DNA fragmentation factor, alpha subunit-like effector A // 18 E1|18 // 12683 /// ENSMUST00000025404 // Cidea // cell death-inducing DNA fragmentation factor, alpha subunit-like effector A // 18 E1|18 // 12683 /// AF041376 // Cidea // cell death-inducing DNA fragmentation factor, alpha subunit-like effector A // 18 E1|18 // 12683
6819750	0.0355386	0.924464	0.315555	1.24449	6819750	chr14	+	64611288	64654498	64	NM_146246 // Rp1l1 // retinitis pigmentosa 1 homolog (human)-like 1 // 14 D1|14 // 271209 /// ENSMUST00000058229 // Rp1l1 // retinitis pigmentosa 1 homolog (human)-like 1 // 14 D1|14 // 271209 /// BC129887 // Rp1l1 // retinitis pigmentosa 1 homolog (human)-like 1 // 14 D1|14 // 271209 /// ENSMUST00000100480 // Rp1l1 // retinitis pigmentosa 1 homolog (human)-like 1 // 14 D1|14 // 271209
6848504	0.0355497	0.924464	-0.28256	0.822131	6848504	chr17	+	5841204	5936391	182	NM_025664 // Snx9 // sorting nexin 9 // 17 A1|17 3.3 cM // 66616 /// ENSMUST00000002436 // Snx9 // sorting nexin 9 // 17 A1|17 3.3 cM // 66616 /// BC014814 // Snx9 // sorting nexin 9 // 17 A1|17 3.3 cM // 66616
7014702	0.035644	0.924464	-0.215627	0.861172	7014702	chrX	+	151672068	151732190	156	NM_019736 // Acot9 // acyl-CoA thioesterase 9 // X F3|X // 56360 /// NM_022816 // Acot10 // acyl-CoA thioesterase 10 // 15 A2|15 // 64833 /// ENSMUST00000026324 // Acot9 // acyl-CoA thioesterase 9 // X F3|X // 56360 /// ENSMUST00000052910 // Acot10 // acyl-CoA thioesterase 10 // 15 A2|15 // 64833 /// BC021763 // Acot9 // acyl-CoA thioesterase 9 // X F3|X // 56360 /// BC108959 // Acot10 // acyl-Co…
6805134	0.0356538	0.924464	0.665928	1.58659	6805134	chr13	+	19714959	19792368	66	NM_016687 // Sfrp4 // secreted frizzled-related protein 4 // 13 A2|13 7.0 cM // 20379 /// ENSMUST00000002883 // Sfrp4 // secreted frizzled-related protein 4 // 13 A2|13 7.0 cM // 20379 /// AF117709 // Sfrp4 // secreted frizzled-related protein 4 // 13 A2|13 7.0 cM // 20379
6957754	0.0357148	0.924464	0.84125	1.7916	6957754	chr6	-	136752525	136752900	8	NM_175652 // Hist4h4 // histone cluster 4, H4 // 6 G1|6 // 320332
6852471	0.0357411	0.924464	0.43184	1.34895	6852471	chr17	+	80470471	80603719	132	NM_176963 // Galm // galactose mutarotase // 17 E3|17 // 319625 /// ENSMUST00000039205 // Galm // galactose mutarotase // 17 E3|17 // 319625 /// BC028818 // Galm // galactose mutarotase // 17 E3|17 // 319625
6786979	0.035744	0.924464	-0.35774	0.780386	6786979	chr11	-	30116639	30168155	67	ENSMUST00000006629 // Spnb2 // spectrin beta 2 // 11 A3.3|11 13.0 cM // 20742
6778414	0.0358347	0.924464	0.182605	1.13493	6778414	chr11	+	4604673	4637669	103	NM_026015 // Zmat5 // zinc finger, matrin type 5 // 11 A1|11 3.0 cM // 67178 /// ENSMUST00000009220 // Zmat5 // zinc finger, matrin type 5 // 11 A1|11 3.0 cM // 67178 /// ENSMUST00000009219 // Cabp7 // calcium binding protein 7 // 11 A1|11 // 192650 /// BC031796 // Zmat5 // zinc finger, matrin type 5 // 11 A1|11 3.0 cM // 67178
6969961	0.0360501	0.924464	-0.227087	0.854358	6969961	chr7	-	110132739	110133676	8	NM_147115 // Olfr578 // olfactory receptor 578 // 7 E3|7 // 259119 /// ENSMUST00000056235 // Olfr578 // olfactory receptor 578 // 7 E3|7 // 259119
6916511	0.0360609	0.924464	-0.19008	0.876557	6916511	chr4	+	115511823	115551853	161	NM_021461 // Mknk1 // MAP kinase-interacting serine/threonine kinase 1 // 4 D1|4 // 17346 /// ENSMUST00000106513 // Mknk1 // MAP kinase-interacting serine/threonine kinase 1 // 4 D1|4 // 17346 /// ENSMUST00000019677 // Mknk1 // MAP kinase-interacting serine/threonine kinase 1 // 4 D1|4 // 17346 /// BC021369 // Mknk1 // MAP kinase-interacting serine/threonine kinase 1 // 4 D1|4 // 17346 /// ENSMUS…
6910133	0.0360711	0.924464	0.317128	1.24585	6910133	chr3	-	144615449	144638009	94	NM_207208 // Clca6 // chloride channel calcium activated 6 // 3 H2|3 // 99663 /// NM_001033199 // AI747448 // expressed sequence AI747448 // 3 H2|3 // 99709 /// ENSMUST00000029923 // Clca6 // chloride channel calcium activated 6 // 3 H2|3 // 99663 /// ENSMUST00000098549 // AI747448 // expressed sequence AI747448 // 3 H2|3 // 99709 /// AY560902 // Clca6 // chloride channel calcium activated 6 // 3…
6942276	0.0361333	0.924464	0.186663	1.13813	6942276	chr5	-	131349918	131825917	374	NM_145218 // Wbscr17 // Williams-Beuren syndrome chromosome region 17 homolog (human) // 5 G2|5 // 212996 /// BC158110 // Wbscr17 // Williams-Beuren syndrome chromosome region 17 homolog (human) // 5 G2|5 // 212996
6815049	0.0362116	0.924464	0.267178	1.20345	6815049	chr13	-	93344591	93346300	16	NM_030237 // Spz1 // spermatogenic leucine zipper 1 // 13|13 D1 // 79401 /// ENSMUST00000050658 // Spz1 // spermatogenic leucine zipper 1 // 13|13 D1 // 79401 /// BC050748 // Spz1 // spermatogenic leucine zipper 1 // 13|13 D1 // 79401
6991128	0.036218	0.924464	-0.333887	0.793396	6991128	chr9	+	86916864	86992777	147	NM_024195 // Cyb5r4 // cytochrome b5 reductase 4 // 9 E3.1|9 // 266690 /// ENSMUST00000050631 // Cyb5r4 // cytochrome b5 reductase 4 // 9 E3.1|9 // 266690 /// BC025438 // Cyb5r4 // cytochrome b5 reductase 4 // 9 E3.1|9 // 266690 /// ENSMUST00000113151 // Cyb5r4 // cytochrome b5 reductase 4 // 9 E3.1|9 // 266690 /// ENSMUST00000113151 // Cyb5r4 // cytochrome b5 reductase 4 // 9 E3.1|9 // 266690
6916358	0.0362447	0.924464	0.299847	1.23101	6916358	chr4	+	111645552	111657622	37	NM_177818 // Skint7 // selection and upkeep of intraepithelial T cells 7 // 4 D1|4 // 328505 /// NM_001142775 // Skint7 // selection and upkeep of intraepithelial T cells 7 // 4 D1|4 // 328505 /// NM_001100466 // Skint8 // selection and upkeep of intraepithelial T cells 8 // 4 D1|4 // 639774 /// ENSMUST00000106568 // Skint7 // selection and upkeep of intraepithelial T cells 7 // 4 D1|4 // 328505 …
6962376	0.0362822	0.924464	0.770502	1.70586	6962376	chr7	+	95426615	95459385	91	NM_009982 // Ctsc // cathepsin C // 7|7 D3-E1.1 // 13032 /// ENSMUST00000032779 // Ctsc // cathepsin C // 7|7 D3-E1.1 // 13032 /// U74683 // Ctsc // cathepsin C // 7|7 D3-E1.1 // 13032
6992945	0.0363629	0.924464	0.226198	1.16975	6992945	chr9	+	120395332	120404463	33	NM_026892 // Eif1b // eukaryotic translation initiation factor 1B // 9 F4|9 // 68969 /// ENSMUST00000007139 // Eif1b // eukaryotic translation initiation factor 1B // 9 F4|9 // 68969 /// BC033505 // Eif1b // eukaryotic translation initiation factor 1B // 9 F4|9 // 68969
6761680	0.0363694	0.924464	-0.30676	0.808455	6761680	chr1	-	121556050	121771541	273	NM_019933 // Ptpn4 // protein tyrosine phosphatase, non-receptor type 4 // 1 E2|1 41.5 cM // 19258 /// ENSMUST00000064091 // Ptpn4 // protein tyrosine phosphatase, non-receptor type 4 // 1 E2|1 41.5 cM // 19258 /// AF106702 // Ptpn4 // protein tyrosine phosphatase, non-receptor type 4 // 1 E2|1 41.5 cM // 19258
6907623	0.0363752	0.924464	0.21583	1.16137	6907623	chr3	-	100844156	100914197	153	NM_011197 // Ptgfrn // prostaglandin F2 receptor negative regulator // 3|3 F3 // 19221 /// ENSMUST00000102694 // Ptgfrn // prostaglandin F2 receptor negative regulator // 3|3 F3 // 19221 /// BC145713 // Ptgfrn // prostaglandin F2 receptor negative regulator // 3|3 F3 // 19221
6995503	0.036434	0.924464	0.285102	1.2185	6995503	chr9	-	50329667	50336809	94	NM_011220 // Pts // 6-pyruvoyl-tetrahydropterin synthase // 9 A5.3|9 // 19286 /// ENSMUST00000034570 // Pts // 6-pyruvoyl-tetrahydropterin synthase // 9 A5.3|9 // 19286 /// BC029013 // Pts // 6-pyruvoyl-tetrahydropterin synthase // 9 A5.3|9 // 19286
6920630	0.0364615	0.924464	-0.355563	0.781565	6920630	chr4	-	32890567	33037803	244	NM_001012450 // Ankrd6 // ankyrin repeat domain 6 // 4 A5|4 // 140577 /// NM_080471 // Ankrd6 // ankyrin repeat domain 6 // 4 A5|4 // 140577 /// NM_001012451 // Ankrd6 // ankyrin repeat domain 6 // 4 A5|4 // 140577 /// ENSMUST00000035719 // Ankrd6 // ankyrin repeat domain 6 // 4 A5|4 // 140577 /// ENSMUST00000084749 // Ankrd6 // ankyrin repeat domain 6 // 4 A5|4 // 140577 /// ENSMUST00000084750 /…
6874563	0.0365013	0.924464	0.4365	1.35332	6874563	chr2	+	3487674	3732909	220	BC021353 // Fam107b // family with sequence similarity 107, member B // 2 A1|2 // 66540 /// NM_025626 // Fam107b // family with sequence similarity 107, member B // 2 A1|2 // 66540 /// ENSMUST00000115053 // Fam107b // family with sequence similarity 107, member B // 2 A1|2 // 66540 /// ENSMUST00000115055 // Fam107b // family with sequence similarity 107, member B // 2 A1|2 // 66540 /// ENSMUST000…
6935490	0.0366151	0.924464	0.216172	1.16165	6935490	chr5	+	145875104	145891554	82	NM_023142 // Arpc1b // actin related protein 2/3 complex, subunit 1B // 5 G2|5 // 11867 /// ENSMUST00000085679 // Arpc1b // actin related protein 2/3 complex, subunit 1B // 5 G2|5 // 11867 /// AF162768 // Arpc1b // actin related protein 2/3 complex, subunit 1B // 5 G2|5 // 11867 /// ENSMUST00000110660 // Arpc1b // actin related protein 2/3 complex, subunit 1B // 5 G2|5 // 11867 /// ENSMUST0000014…
6973177	0.0366809	0.924464	0.23014	1.17295	6973177	chr7	+	5626216	5628191	10	NM_030741 // Vmn1r62 // vomeronasal 1 receptor 62 // 7 A1|7 // 81016 /// NM_030739 // Vmn1r58 // vomeronasal 1 receptor 58 // 7 A1|7 // 81014 /// NM_030742 // Vmn1r63 // vomeronasal 1 receptor 63 // 7 A1|7 // 81017 /// ENSMUST00000081389 // Vmn1r62 // vomeronasal 1 receptor 62 // 7 A1|7 // 81016 /// ENSMUST00000108569 // Vmn1r58 // vomeronasal 1 receptor 58 // 7 A1|7 // 81014 /// ENSMUST000000750…
6968845	0.0367337	0.924464	-0.151927	0.900047	6968845	chr7	-	88754244	88908409	179	NM_011983 // Homer2 // homer homolog 2 (Drosophila) // 7 D3|7 // 26557 /// NM_001164086 // Homer2 // homer homolog 2 (Drosophila) // 7 D3|7 // 26557 /// NM_001164087 // Homer2 // homer homolog 2 (Drosophila) // 7 D3|7 // 26557 /// ENSMUST00000026922 // Homer2 // homer homolog 2 (Drosophila) // 7 D3|7 // 26557 /// AB017136 // Homer2 // homer homolog 2 (Drosophila) // 7 D3|7 // 26557
6980949	0.0367505	0.924464	0.330813	1.25772	6980949	chr8	-	23482817	23515190	70	NM_181325 // Slc25a15 // solute carrier family 25 (mitochondrial carrier ornithine transporter), member 15 // 8|8 A3 // 18408 /// ENSMUST00000033871 // Slc25a15 // solute carrier family 25 (mitochondrial carrier ornithine transporter), member 15 // 8|8 A3 // 18408 /// AF133914 // Slc25a15 // solute carrier family 25 (mitochondrial carrier ornithine transporter), member 15 // 8|8 A3 // 18408
6968776	0.0367623	0.924464	-0.239388	0.847105	6968776	chr7	-	87470178	87491832	211	NM_133952 // Unc45a // unc-45 homolog A (C. elegans) // 7 D3|7 // 101869 /// ENSMUST00000107368 // Unc45a // unc-45 homolog A (C. elegans) // 7 D3|7 // 101869 /// ENSMUST00000032748 // Unc45a // unc-45 homolog A (C. elegans) // 7 D3|7 // 101869 /// BC004717 // Unc45a // unc-45 homolog A (C. elegans) // 7 D3|7 // 101869 /// ENSMUST00000154428 // Unc45a // unc-45 homolog A (C. elegans) // 7 D3|7 //…
6935312	0.0367884	0.924464	-0.225118	0.855525	6935312	chr5	+	141717725	142695699	808	NM_177879 // Sdk1 // sidekick homolog 1 (chicken) // 5 G2|5 // 330222 /// ENSMUST00000085774 // Sdk1 // sidekick homolog 1 (chicken) // 5 G2|5 // 330222 /// AY353236 // Sdk1 // sidekick homolog 1 (chicken) // 5 G2|5 // 330222 /// ENSMUST00000110794 // Sdk1 // sidekick homolog 1 (chicken) // 5 G2|5 // 330222 /// ENSMUST00000074546 // Sdk1 // sidekick homolog 1 (chicken) // 5 G2|5 // 330222
6855669	0.0369107	0.924464	0.37005	1.2924	6855669	chr17	-	46259007	46281147	55	NM_029338 // Rsph9 // radial spoke head 9 homolog (Chlamydomonas) // 17|17 C // 75564 /// ENSMUST00000024762 // Rsph9 // radial spoke head 9 homolog (Chlamydomonas) // 17|17 C // 75564 /// BC019423 // Rsph9 // radial spoke head 9 homolog (Chlamydomonas) // 17|17 C // 75564
6912944	0.0369525	0.924464	-0.506245	0.704053	6912944	chr4	+	41647011	41716347	156	NM_010550 // Il11ra2 // interleukin 11 receptor, alpha chain 2 // 4 A5|4 12.7 cM // 16158 /// NM_001099348 // Gm13305 // predicted gene 13305 // 4 A5|4 // 100042555 /// NM_010549 // Il11ra1 // interleukin 11 receptor, alpha chain 1 // 4 A5|4 12.7 cM // 16157 /// NM_001172054 // Il11ra1 // interleukin 11 receptor, alpha chain 1 // 4 A5|4 12.7 cM // 16157 /// NM_001163401 // Il11ra1 // interleukin …
6828034	0.0369571	0.924464	0.46319	1.37859	6828034	chr14	-	124728368	124730203	12	AK016500 // 4931432E15Rik // RIKEN cDNA 4931432E15 gene // 14|14 // 70991
6972194	0.0369674	0.924464	0.170393	1.12536	6972194	chr7	-	148464234	148465022	21	NM_011328 // Sct // secretin // 7 F5|7 // 20287 /// ENSMUST00000046156 // Sct // secretin // 7 F5|7 // 20287 /// BC048484 // Sct // secretin // 7 F5|7 // 20287
6980519	0.037096	0.924464	-0.180083	0.882653	6980519	chr8	-	13076124	13105633	132	NM_178708 // Pcid2 // PCI domain containing 2 // 8 A1.1|8 // 234069 /// ENSMUST00000046904 // Pcid2 // PCI domain containing 2 // 8 A1.1|8 // 234069 /// BC118533 // Pcid2 // PCI domain containing 2 // 8 A1.1|8 // 234069
6999645	0.0371242	0.924464	-0.356505	0.781054	6999645	chr9	-	123079946	123125158	91	NM_133974 // Cdcp1 // CUB domain containing protein 1 // 9 F4|9 // 109332 /// ENSMUST00000039229 // Cdcp1 // CUB domain containing protein 1 // 9 F4|9 // 109332 /// BC085253 // Cdcp1 // CUB domain containing protein 1 // 9 F4|9 // 109332
6844937	0.037165	0.924464	0.258945	1.1966	6844937	chr16	-	28788444	28930430	128	NM_177718 // 1600021P15Rik // RIKEN cDNA 1600021P15 gene // 16 B2|16 // 239796 /// ENSMUST00000100023 // 1600021P15Rik // RIKEN cDNA 1600021P15 gene // 16 B2|16 // 239796 /// BC085092 // 1600021P15Rik // RIKEN cDNA 1600021P15 gene // 16 B2|16 // 239796 /// ENSMUST00000058376 // 1600021P15Rik // RIKEN cDNA 1600021P15 gene // 16 B2|16 // 239796
6850284	0.0372684	0.924464	-0.35508	0.781826	6850284	chr17	+	37330507	37333030	16	NM_023137 // Ubd // ubiquitin D // 17|17 B3 // 24108 /// ENSMUST00000038844 // Ubd // ubiquitin D // 17|17 B3 // 24108 /// BC027627 // Ubd // ubiquitin D // 17|17 B3 // 24108
6989019	0.0373482	0.924464	0.303588	1.23421	6989019	chr9	+	50412061	50422297	33	NM_013897 // Timm8b // translocase of inner mitochondrial membrane 8 homolog b (yeast) // 9|9 B // 30057 /// NM_001134902 // AU019823 // expressed sequence AU019823 // 9 A5.3|9 // 270156 /// NM_212449 // AU019823 // expressed sequence AU019823 // 9 A5.3|9 // 270156 /// ENSMUST00000044051 // Timm8b // translocase of inner mitochondrial membrane 8 homolog b (yeast) // 9|9 B // 30057 /// AF196314 //…
6983073	0.0374204	0.924464	-0.298062	0.813344	6983073	chr8	-	70880322	71259025	316	NM_172753 // Csgalnact1 // chondroitin sulfate N-acetylgalactosaminyltransferase 1 // 8 B3.3|8 // 234356 /// ENSMUST00000130214 // Csgalnact1 // chondroitin sulfate N-acetylgalactosaminyltransferase 1 // 8 B3.3|8 // 234356 /// ENSMUST00000078350 // Csgalnact1 // chondroitin sulfate N-acetylgalactosaminyltransferase 1 // 8 B3.3|8 // 234356 /// BC089162 // Csgalnact1 // chondroitin sulfate N-acetyl…
6919944	0.0374238	0.924464	-0.24944	0.841223	6919944	chr4	-	16049894	16090790	82	NM_138952 // Ripk2 // receptor (TNFRSF)-interacting serine-threonine kinase 2 // 4 A2|4 5.4 cM // 192656 /// ENSMUST00000037035 // Ripk2 // receptor (TNFRSF)-interacting serine-threonine kinase 2 // 4 A2|4 5.4 cM // 192656 /// BC069878 // Ripk2 // receptor (TNFRSF)-interacting serine-threonine kinase 2 // 4 A2|4 5.4 cM // 192656
6888937	0.0374297	0.924464	0.167343	1.12299	6888937	chr2	-	93872869	93998643	152	NM_019657 // Hsd17b12 // hydroxysteroid (17-beta) dehydrogenase 12 // 2 E1|2 // 56348 /// ENSMUST00000028619 // Hsd17b12 // hydroxysteroid (17-beta) dehydrogenase 12 // 2 E1|2 // 56348 /// BC090659 // Hsd17b12 // hydroxysteroid (17-beta) dehydrogenase 12 // 2 E1|2 // 56348
6897908	0.0374764	0.924464	-0.29532	0.814892	6897908	chr3	+	60806125	60943320	86	NM_008772 // P2ry1 // purinergic receptor P2Y, G-protein coupled 1 // 3 D|3 // 18441 /// ENSMUST00000029331 // P2ry1 // purinergic receptor P2Y, G-protein coupled 1 // 3 D|3 // 18441 /// BC138634 // P2ry1 // purinergic receptor P2Y, G-protein coupled 1 // 3 D|3 // 18441
6957123	0.0375061	0.924464	0.212952	1.15906	6957123	chr6	-	124689205	124691273	40	NM_013535 // Grcc10 // gene rich cluster, C10 gene // 6 F2|6 60.22 cM // 14790 /// NR_024201 // Rnu7 // U7 small nuclear RNA // 6|6 60.22 cM // 19866 /// ENSMUST00000004389 // Grcc10 // gene rich cluster, C10 gene // 6 F2|6 60.22 cM // 14790 /// ENSMUST00000129411 // Atn1 // atrophin 1 // 6 F2|6 60.21 cM // 13498 /// BC005683 // Grcc10 // gene rich cluster, C10 gene // 6 F2|6 60.22 cM // 14790
6875375	0.0375205	0.924464	0.240045	1.18103	6875375	chr2	+	18593612	18597830	70	NM_147778 // Commd3 // COMM domain containing 3 // 2 A3|2 9.0 cM // 12238 /// ENSMUST00000061158 // Commd3 // COMM domain containing 3 // 2 A3|2 9.0 cM // 12238 /// BC048815 // Commd3 // COMM domain containing 3 // 2 A3|2 9.0 cM // 12238
6890355	0.0375566	0.924464	-0.253937	0.838605	6890355	chr2	-	120832688	121332394	145	NM_001081975 // Mfap1b // microfibrillar-associated protein 1B // 2 F1|2 // 100034361 /// NM_026220 // Mfap1a // microfibrillar-associated protein 1A // 2|2 F1 // 67532 /// BC005728 // Mfap1b // microfibrillar-associated protein 1B // 2 F1|2 // 100034361
7008603	0.0376025	0.924464	0.24391	1.1842	7008603	chr7	+	24443345	24445652	16	NM_030735 // Vmn1r172 // vomeronasal 1 receptor 172 // 7 A3|7 // 81010 /// NM_001166718 // Vmn1r173 // vomeronasal 1 receptor 173 // 7 A3|7 // 545934 /// NM_207548 // Vmn1r174 // vomeronasal 1 receptor 174 // 7 A3|7 // 404291 /// ENSMUST00000038694 // Vmn1r172 // vomeronasal 1 receptor 172 // 7 A3|7 // 81010 /// ENSMUST00000098702 // Vmn1r174 // vomeronasal 1 receptor 174 // 7 A3|7 // 404291 /// …
6926564	0.0377707	0.924464	0.378365	1.29987	6926564	chr4	-	142833234	142889529	113	NM_010329 // Pdpn // podoplanin // 4 E1|4 // 14726 /// ENSMUST00000030317 // Pdpn // podoplanin // 4 E1|4 // 14726 /// BC026551 // Pdpn // podoplanin // 4 E1|4 // 14726
6860800	0.0378258	0.924464	0.204898	1.1526	6860800	chr18	+	50438033	50472439	60	NM_001004061 // Fam170a // family with sequence similarity 170, member A // 18 D1|18 // 225497 /// ENSMUST00000039121 // Fam170a // family with sequence similarity 170, member A // 18 D1|18 // 225497 /// AY692449 // Fam170a // family with sequence similarity 170, member A // 18 D1|18 // 225497 /// ENSMUST00000050509 // Fam170a // family with sequence similarity 170, member A // 18 D1|18 // 225497
6770908	0.0378292	0.924464	-0.309595	0.806868	6770908	chr10	+	115712579	115851629	336	NM_029928 // Ptprb // protein tyrosine phosphatase, receptor type, B // 10 D2|10 // 19263 /// ENSMUST00000092167 // Ptprb // protein tyrosine phosphatase, receptor type, B // 10 D2|10 // 19263 /// AY077755 // Ptprb // protein tyrosine phosphatase, receptor type, B // 10 D2|10 // 19263 /// ENSMUST00000020363 // Ptprb // protein tyrosine phosphatase, receptor type, B // 10 D2|10 // 19263
6788401	0.0378592	0.924464	0.680373	1.60255	6788401	chr11	-	54971906	54998570	78	NM_153170 // Slc36a2 // solute carrier family 36 (proton/amino acid symporter), member 2 // 11 B1.3|11 // 246049 /// NM_153139 // Slc36a1 // solute carrier family 36 (proton/amino acid symporter), member 1 // 11 B1.3|11 // 215335 /// ENSMUST00000039305 // Slc36a2 // solute carrier family 36 (proton/amino acid symporter), member 2 // 11 B1.3|11 // 246049 /// ENSMUST00000108872 // Slc36a1 // solute…
6768866	0.0378678	0.924464	0.24314	1.18357	6768866	chr10	+	74979949	75000120	48	NM_026095 // Snrpd3 // small nuclear ribonucleoprotein D3 // 10 C1|10 // 67332 /// ENSMUST00000020397 // Snrpd3 // small nuclear ribonucleoprotein D3 // 10 C1|10 // 67332 /// BC011510 // Snrpd3 // small nuclear ribonucleoprotein D3 // 10 C1|10 // 67332
6889661	0.0379175	0.924464	-0.34051	0.789762	6889661	chr2	-	110201099	110203322	23	NM_026271 // Fibin // fin bud initiation factor homolog (zebrafish) // 2 E3|2 // 67606 /// ENSMUST00000099626 // Fibin // fin bud initiation factor homolog (zebrafish) // 2 E3|2 // 67606 /// BC027250 // Fibin // fin bud initiation factor homolog (zebrafish) // 2 E3|2 // 67606
6753706	0.0379229	0.924464	0.213263	1.15931	6753706	chr1	+	145585774	145608282	108	NM_001038592 // Glrx2 // glutaredoxin 2 (thioltransferase) // 1 F|1 77.8 cM // 69367 /// NM_001038593 // Glrx2 // glutaredoxin 2 (thioltransferase) // 1 F|1 77.8 cM // 69367 /// NM_001038594 // Glrx2 // glutaredoxin 2 (thioltransferase) // 1 F|1 77.8 cM // 69367 /// NM_023505 // Glrx2 // glutaredoxin 2 (thioltransferase) // 1 F|1 77.8 cM // 69367 /// ENSMUST00000050491 // Glrx2 // glutaredoxin 2 …
6758450	0.0379431	0.924464	-0.22633	0.854807	6758450	chr1	-	46863572	46949677	105	NM_172653 // Slc39a10 // solute carrier family 39 (zinc transporter), member 10 // 1 C1.1|1 // 227059 /// ENSMUST00000027131 // Slc39a10 // solute carrier family 39 (zinc transporter), member 10 // 1 C1.1|1 // 227059 /// BC062918 // Slc39a10 // solute carrier family 39 (zinc transporter), member 10 // 1 C1.1|1 // 227059
6842999	0.0379837	0.924464	-0.649155	0.637654	6842999	chr16	+	89031963	89032537	8	NM_010672 // Krtap6-1 // keratin associated protein 6-1 // 16 C3.3|16 // 16700 /// ENSMUST00000074637 // Krtap16-8 // keratin associated protein 16-8 // 16 C3.3|16 // 68484 /// D86420 // Krtap6-1 // keratin associated protein 6-1 // 16 C3.3|16 // 16700 /// BC132612 // Krtap16-8 // keratin associated protein 16-8 // 16 C3.3|16 // 68484 /// D86419 // Gm10229 // predicted gene 10229 // 16 C3.3|16 //…
6850750	0.037995	0.924464	0.22726	1.17061	6850750	chr17	+	47047428	47061875	56	NM_008938 // Prph2 // peripherin 2 // 17 C|17 18.84 cM // 19133 /// ENSMUST00000024773 // Prph2 // peripherin 2 // 17 C|17 18.84 cM // 19133 /// BC085266 // Prph2 // peripherin 2 // 17 C|17 18.84 cM // 19133 /// BC026477 // Abcg4 // ATP-binding cassette, sub-family G (WHITE), member 4 // 9|9 A5.3 // 192663
6800912	0.0380306	0.924464	0.255105	1.19342	6800912	chr12	-	56133984	56279562	166	NR_030764 // 2700097O09Rik // RIKEN cDNA 2700097O09 gene // 12 C1|12 // 72658 /// NM_028314 // 2700097O09Rik // RIKEN cDNA 2700097O09 gene // 12 C1|12 // 72658 /// ENSMUST00000021406 // 2700097O09Rik // RIKEN cDNA 2700097O09 gene // 12 C1|12 // 72658 /// BC056967 // 2700097O09Rik // RIKEN cDNA 2700097O09 gene // 12 C1|12 // 72658
6785130	0.0380518	0.924464	0.213307	1.15934	6785130	chr11	+	115265089	115273968	60	NM_026729 // Ict1 // immature colon carcinoma transcript 1 // 11 E2|11 // 68572 /// ENSMUST00000103036 // Ict1 // immature colon carcinoma transcript 1 // 11 E2|11 // 68572 /// ENSMUST00000153983 // Ict1 // immature colon carcinoma transcript 1 // 11 E2|11 // 68572 /// BC079614 // Ict1 // immature colon carcinoma transcript 1 // 11 E2|11 // 68572 /// ENSMUST00000122946 // Ict1 // immature colon c…
6960287	0.0380812	0.924464	1.36804	2.5812	6960287	chr7	+	51827770	51842236	99	NM_008437 // Napsa // napsin A aspartic peptidase // 7 B4|7 // 16541 /// ENSMUST00000002274 // Napsa // napsin A aspartic peptidase // 7 B4|7 // 16541 /// AB038144 // Napsa // napsin A aspartic peptidase // 7 B4|7 // 16541
6791399	0.0381275	0.924464	0.259845	1.19735	6791399	chr11	-	99942171	99949588	48	NM_001159374 // Krt32 // keratin 32 // 11 D|11 58.3 cM // 16670 /// ENSMUST00000007320 // Krt32 // keratin 32 // 11 D|11 58.3 cM // 16670 /// ENSMUST00000107419 // Krt32 // keratin 32 // 11 D|11 58.3 cM // 16670 /// X75649 // Krt32 // keratin 32 // 11 D|11 58.3 cM // 16670
6750105	0.0381373	0.924464	-0.16687	0.890773	6750105	chr1	+	66187374	66489157	300	NM_001039934 // Mtap2 // microtubule-associated protein 2 // 1 C3|1 33.7 cM // 17756 /// NM_008632 // Mtap2 // microtubule-associated protein 2 // 1 C3|1 33.7 cM // 17756 /// ENSMUST00000114017 // Mtap2 // microtubule-associated protein 2 // 1 C3|1 33.7 cM // 17756 /// ENSMUST00000114018 // Mtap2 // microtubule-associated protein 2 // 1 C3|1 33.7 cM // 17756 /// ENSMUST00000077355 // Mtap2 // mic…
6878035	0.0382281	0.924464	-0.185163	0.87955	6878035	chr2	+	71711281	71741904	132	NM_172665 // Pdk1 // pyruvate dehydrogenase kinase, isoenzyme 1 // 2 C3|2 // 228026 /// ENSMUST00000006669 // Pdk1 // pyruvate dehydrogenase kinase, isoenzyme 1 // 2 C3|2 // 228026 /// BC027196 // Pdk1 // pyruvate dehydrogenase kinase, isoenzyme 1 // 2 C3|2 // 228026
6934126	0.0383353	0.924464	0.199395	1.14822	6934126	chr5	+	122798561	122814984	96	NM_019780 // Vps29 // vacuolar protein sorting 29 (S. pombe) // 5 F|5 // 56433 /// ENSMUST00000155671 // Vps29 // vacuolar protein sorting 29 (S. pombe) // 5 F|5 // 56433 /// AF193794 // Vps29 // vacuolar protein sorting 29 (S. pombe) // 5 F|5 // 56433 /// BC005663 // Vps29 // vacuolar protein sorting 29 (S. pombe) // 5 F|5 // 56433 /// BC019498 // 1500011H22Rik // RIKEN cDNA 1500011H22 gene // 5…
6755304	0.0383782	0.924464	-0.305138	0.809365	6755304	chr1	+	176057388	176067824	15	NM_146721 // Olfr424 // olfactory receptor 424 // 1 H4|1 // 258716 /// ENSMUST00000053941 // Olfr424 // olfactory receptor 424 // 1 H4|1 // 258716 /// BC104096 // Olfr424 // olfactory receptor 424 // 1 H4|1 // 258716
6819152	0.0383947	0.924464	0.170442	1.1254	6819152	chr14	+	55045658	55048565	47	NM_026851 // Mrpl52 // mitochondrial ribosomal protein L52 // 14 C2|14 // 68836 /// ENSMUST00000010550 // Mrpl52 // mitochondrial ribosomal protein L52 // 14 C2|14 // 68836 /// BC060043 // Mrpl52 // mitochondrial ribosomal protein L52 // 14 C2|14 // 68836
6840556	0.0383993	0.924464	0.35452	1.27856	6840556	chr16	+	32400488	32429185	79	NM_001160402 // Tm4sf19 // transmembrane 4 L six family member 19 // 16 B3|16 // 277203 /// NM_025329 // Tctex1d2 // Tctex1 domain containing 2 // 16 B3|16 // 66061 /// ENSMUST00000014220 // Tctex1d2 // Tctex1 domain containing 2 // 16 B3|16 // 66061 /// ENSMUST00000115149 // Tm4sf19 // transmembrane 4 L six family member 19 // 16 B3|16 // 277203 /// BC147727 // Tm4sf19 // transmembrane 4 L six f…
6890068	0.0384037	0.924464	-0.384505	0.766042	6890068	chr2	-	117094019	117170363	196	NM_011246 // Rasgrp1 // RAS guanyl releasing protein 1 // 2 E5|2 65.0 cM // 19419 /// ENSMUST00000102534 // Rasgrp1 // RAS guanyl releasing protein 1 // 2 E5|2 65.0 cM // 19419 /// ENSMUST00000028823 // Rasgrp1 // RAS guanyl releasing protein 1 // 2 E5|2 65.0 cM // 19419 /// BC057120 // Rasgrp1 // RAS guanyl releasing protein 1 // 2 E5|2 65.0 cM // 19419 /// ENSMUST00000110898 // Rasgrp1 // RAS g…
6916535	0.0384826	0.924464	-0.175375	0.885537	6916535	chr4	+	115796465	115832435	172	NM_026651 // Pomgnt1 // protein O-linked mannose beta1,2-N-acetylglucosaminyltransferase // 4|4 C7 // 68273 /// NM_029786 // Pomgnt1 // protein O-linked mannose beta1,2-N-acetylglucosaminyltransferase // 4|4 C7 // 68273 /// ENSMUST00000120083 // Pomgnt1 // protein O-linked mannose beta1,2-N-acetylglucosaminyltransferase // 4|4 C7 // 68273 /// ENSMUST00000121052 // Pomgnt1 // protein O-linked mann…
6762217	0.0385652	0.924464	-0.23324	0.850722	6762217	chr1	-	134252895	134288369	131	NM_178874 // Tmcc2 // transmembrane and coiled-coil domains 2 // 1 E4|1 // 68875 /// ENSMUST00000045473 // Tmcc2 // transmembrane and coiled-coil domains 2 // 1 E4|1 // 68875 /// BC052035 // Tmcc2 // transmembrane and coiled-coil domains 2 // 1 E4|1 // 68875
6803918	0.0385856	0.924464	0.157177	1.1151	6803918	chr12	-	114172522	114180335	66	NM_025399 // Nudt14 // nudix (nucleoside diphosphate linked moiety X)-type motif 14 // 12|12 F2 // 66174 /// ENSMUST00000002881 // Nudt14 // nudix (nucleoside diphosphate linked moiety X)-type motif 14 // 12|12 F2 // 66174 /// BC025444 // Nudt14 // nudix (nucleoside diphosphate linked moiety X)-type motif 14 // 12|12 F2 // 66174
6784368	0.0386472	0.924464	-0.43226	0.7411	6784368	chr11	+	102697189	102699345	26	NM_080846 // Higd1b // HIG1 domain family, member 1B // 11|11 D // 75689 /// ENSMUST00000107073 // Higd1b // HIG1 domain family, member 1B // 11|11 D // 75689 /// ENSMUST00000021302 // Higd1b // HIG1 domain family, member 1B // 11|11 D // 75689 /// ENSMUST00000107072 // Higd1b // HIG1 domain family, member 1B // 11|11 D // 75689 /// BC005568 // Higd1b // HIG1 domain family, member 1B // 11|11 D /…
6772764	0.0386933	0.924464	0.276147	1.21096	6772764	chr10	-	23811066	23818352	19	NM_001010837 // Taar8b // trace amine-associated receptor 8B // 10 A4|10 // 382348 /// NM_001010830 // Taar8a // trace amine-associated receptor 8A // 10 A4|10 // 215859 /// NM_001010840 // Taar8c // trace amine-associated receptor 8C // 10 A4|10 // 494546 /// ENSMUST00000092655 // Taar8b // trace amine-associated receptor 8B // 10 A4|10 // 382348 /// ENSMUST00000051133 // Taar8a // trace amine-a…
6929676	0.0388433	0.924464	0.37828	1.29979	6929676	chr5	+	31419005	31440393	42	NM_021447 // Trim54 // tripartite motif-containing 54 // 5 B1|5 // 58522 /// ENSMUST00000013771 // Trim54 // tripartite motif-containing 54 // 5 B1|5 // 58522 /// AF294790 // Trim54 // tripartite motif-containing 54 // 5 B1|5 // 58522 /// ENSMUST00000114638 // Trim54 // tripartite motif-containing 54 // 5 B1|5 // 58522
6769139	0.038932	0.924464	-0.283992	0.821315	6769139	chr10	+	79179371	79198858	76	NM_008226 // Hcn2 // hyperpolarization-activated, cyclic nucleotide-gated K+ 2 // 10 C1|10 // 15166 /// ENSMUST00000099513 // Hcn2 // hyperpolarization-activated, cyclic nucleotide-gated K+ 2 // 10 C1|10 // 15166 /// ENSMUST00000020581 // Hcn2 // hyperpolarization-activated, cyclic nucleotide-gated K+ 2 // 10 C1|10 // 15166 /// AB154248 // Hcn2 // hyperpolarization-activated, cyclic nucleotide-ga…
6989483	0.0389357	0.924464	0.1607	1.11783	6989483	chr9	+	58430066	58505762	194	NM_009145 // Nptn // neuroplastin // 9 B|9 // 20320 /// ENSMUST00000034887 // Nptn // neuroplastin // 9 B|9 // 20320 /// D50463 // Nptn // neuroplastin // 9 B|9 // 20320 /// ENSMUST00000085651 // Nptn // neuroplastin // 9 B|9 // 20320 /// ENSMUST00000074429 // Nptn // neuroplastin // 9 B|9 // 20320 /// ENSMUST00000114121 // Nptn // neuroplastin // 9 B|9 // 20320
6965324	0.0389473	0.924464	-0.287137	0.819526	6965324	chr7	+	150647453	150685239	131	NM_008767 // Slc22a18 // solute carrier family 22 (organic cation transporter), member 18 // 7 F5|7 69.5 cM // 18400 /// NM_001042760 // Slc22a18 // solute carrier family 22 (organic cation transporter), member 18 // 7 F5|7 69.5 cM // 18400 /// ENSMUST00000052348 // Slc22a18 // solute carrier family 22 (organic cation transporter), member 18 // 7 F5|7 69.5 cM // 18400 /// ENSMUST00000105917 // Sl…
6968201	0.0389766	0.924464	0.31735	1.24604	6968201	chr7	-	77510250	77511178	16	NM_183261 // Nr2f2 // nuclear receptor subfamily 2, group F, member 2 // 7 D1|7 33.0 cM // 11819 /// ENSMUST00000089565 // Nr2f2 // nuclear receptor subfamily 2, group F, member 2 // 7 D1|7 33.0 cM // 11819
6795328	0.0390899	0.924464	0.328792	1.25596	6795328	chr12	+	57748301	57812216	88	NM_011041 // Pax9 // paired box gene 9 // 12 C1|12 26.0 cM // 18511 /// ENSMUST00000153250 // Pax9 // paired box gene 9 // 12 C1|12 26.0 cM // 18511 /// ENSMUST00000116430 // Pax9 // paired box gene 9 // 12 C1|12 26.0 cM // 18511 /// BC005794 // Pax9 // paired box gene 9 // 12 C1|12 26.0 cM // 18511 /// ENSMUST00000001538 // Pax9 // paired box gene 9 // 12 C1|12 26.0 cM // 18511
6943126	0.0390905	0.924464	-0.20395	0.86817	6943126	chr5	-	147828257	147888142	138	NM_080795 // Lnx2 // ligand of numb-protein X 2 // 5|5 G2 // 140887 /// ENSMUST00000016664 // Lnx2 // ligand of numb-protein X 2 // 5|5 G2 // 140887 /// BC090665 // Lnx2 // ligand of numb-protein X 2 // 5|5 G2 // 140887
6760643	0.0391436	0.924464	0.503672	1.41782	6760643	chr1	-	92842177	92905581	136	NM_008998 // Rab17 // RAB17, member RAS oncogene family // 1 D|1 57.9 cM // 19329 /// NM_001159725 // Rab17 // RAB17, member RAS oncogene family // 1 D|1 57.9 cM // 19329 /// ENSMUST00000027529 // Rab17 // RAB17, member RAS oncogene family // 1 D|1 57.9 cM // 19329 /// ENSMUST00000131428 // Rab17 // RAB17, member RAS oncogene family // 1 D|1 57.9 cM // 19329 /// BC051071 // Rab17 // RAB17, member…
6873469	0.0392564	0.924464	0.194935	1.14467	6873469	chr19	-	47104255	47128699	97	NM_027654 // Pcgf6 // polycomb group ring finger 6 // 19 C3|19 // 71041 /// ENSMUST00000026032 // Pcgf6 // polycomb group ring finger 6 // 19 C3|19 // 71041 /// AB047007 // Pcgf6 // polycomb group ring finger 6 // 19 C3|19 // 71041
6875637	0.0394015	0.924464	0.430585	1.34778	6875637	chr2	+	24042002	24054714	42	NM_153511 // Il1f9 // interleukin 1 family, member 9 // 2 A3|2 10.25 cM // 215257 /// ENSMUST00000057567 // Il1f9 // interleukin 1 family, member 9 // 2 A3|2 10.25 cM // 215257 /// AY071843 // Il1f9 // interleukin 1 family, member 9 // 2 A3|2 10.25 cM // 215257
6811516	0.039561	0.924464	-0.301123	0.811621	6811516	chr13	-	21646909	21647889	12	NM_207572 // Olfr1535 // olfactory receptor 1535 // 13 A3.1|13 // 404335 /// ENSMUST00000068163 // Olfr1535 // olfactory receptor 1535 // 13 A3.1|13 // 404335
6780521	0.0396097	0.924464	0.203228	1.15127	6780521	chr11	+	45793048	45847151	83	NM_173384 // Sox30 // SRY-box containing gene 30 // 11 B1.1|11 21.0 cM // 214105 /// ENSMUST00000049038 // Sox30 // SRY-box containing gene 30 // 11 B1.1|11 21.0 cM // 214105 /// ENSMUST00000109253 // Sox30 // SRY-box containing gene 30 // 11 B1.1|11 21.0 cM // 214105 /// AY005801 // Sox30 // SRY-box containing gene 30 // 11 B1.1|11 21.0 cM // 214105
6843680	0.0396842	0.924464	0.194408	1.14425	6843680	chr16	-	5008835	5013643	100	NM_133185 // Rogdi // rogdi homolog (Drosophila) // 16 A1|16 3.3 cM // 66049 /// BC006914 // Rogdi // rogdi homolog (Drosophila) // 16 A1|16 3.3 cM // 66049 /// ENSMUST00000023191 // Rogdi // rogdi homolog (Drosophila) // 16 A1|16 3.3 cM // 66049 /// ENSMUST00000090453 // Rogdi // rogdi homolog (Drosophila) // 16 A1|16 3.3 cM // 66049
6850711	0.0397152	0.924464	0.15645	1.11454	6850711	chr17	+	46783096	46787189	76	NM_025302 // Mrpl2 // mitochondrial ribosomal protein L2 // 17|17 C // 27398 /// ENSMUST00000002844 // Mrpl2 // mitochondrial ribosomal protein L2 // 17|17 C // 27398 /// BC027762 // Mrpl2 // mitochondrial ribosomal protein L2 // 17|17 C // 27398 /// ENSMUST00000113430 // Mrpl2 // mitochondrial ribosomal protein L2 // 17|17 C // 27398
6828699	0.0397558	0.924464	1.04108	2.05777	6828699	chr15	+	10261864	10266755	18	NM_011169 // Prlr // prolactin receptor // 15 A1|15 4.6 cM // 19116 /// ENSMUST00000124470 // Prlr // prolactin receptor // 15 A1|15 4.6 cM // 19116 /// BC096586 // Prlr // prolactin receptor // 15 A1|15 4.6 cM // 19116
6812214	0.0397706	0.924464	0.587983	1.50314	6812214	chr13	-	34166151	34169897	37	NM_009450 // Tubb2a // tubulin, beta 2A // 13 A3.3|13 16.0 cM // 22151 /// ENSMUST00000056427 // Tubb2a // tubulin, beta 2A // 13 A3.3|13 16.0 cM // 22151 /// BC055441 // Tubb2a // tubulin, beta 2A // 13 A3.3|13 16.0 cM // 22151
6769032	0.0397997	0.924464	-0.379302	0.768809	6769032	chr10	+	77505088	77526360	123	NM_001081695 // Dnmt3l // DNA (cytosine-5-)-methyltransferase 3-like // 10 C1|10 41.6 cM // 54427 /// NM_019448 // Dnmt3l // DNA (cytosine-5-)-methyltransferase 3-like // 10 C1|10 41.6 cM // 54427 /// ENSMUST00000138785 // Dnmt3l // DNA (cytosine-5-)-methyltransferase 3-like // 10 C1|10 41.6 cM // 54427 /// ENSMUST00000000746 // Dnmt3l // DNA (cytosine-5-)-methyltransferase 3-like // 10 C1|10 41.…
6878766	0.0398825	0.924464	0.694355	1.61816	6878766	chr2	+	85625567	85626608	8	NM_146571 // Olfr1015 // olfactory receptor 1015 // 2 E1|2 // 258564 /// ENSMUST00000047870 // Olfr1015 // olfactory receptor 1015 // 2 E1|2 // 258564 /// BC119114 // Olfr1015 // olfactory receptor 1015 // 2 E1|2 // 258564
7016584	0.0398965	0.924464	-0.415465	0.749778	7016584	chrX	-	42139750	42143364	16	NM_178739 // Dcaf12l1 // DDB1 and CUL4 associated factor 12-like 1 // X A4|X // 245404 /// NM_001190718 // Dcaf12l1 // DDB1 and CUL4 associated factor 12-like 1 // X A4|X // 245404 /// ENSMUST00000060481 // Dcaf12l1 // DDB1 and CUL4 associated factor 12-like 1 // X A4|X // 245404 /// ENSMUST00000115056 // Dcaf12l1 // DDB1 and CUL4 associated factor 12-like 1 // X A4|X // 245404 /// BC068319 // Dc…
6963202	0.0399482	0.924464	-0.147913	0.902555	6963202	chr7	+	112664584	112706898	109	NM_011421 // Smpd1 // sphingomyelin phosphodiesterase 1, acid lysosomal // 7 E3|7 51.0 cM // 20597 /// ENSMUST00000046983 // Smpd1 // sphingomyelin phosphodiesterase 1, acid lysosomal // 7 E3|7 51.0 cM // 20597 /// BC011304 // Smpd1 // sphingomyelin phosphodiesterase 1, acid lysosomal // 7 E3|7 51.0 cM // 20597
6908088	0.0399625	0.924464	0.308675	1.23857	6908088	chr3	-	107829891	107872876	81	NM_026764 // Gstm4 // glutathione S-transferase, mu 4 // 3 F2.3|3 // 14865 /// NM_001160411 // Gstm4 // glutathione S-transferase, mu 4 // 3 F2.3|3 // 14865 /// NM_001160411 // Gstm4 // glutathione S-transferase, mu 4 // 3 F2.3|3 // 14865 /// ENSMUST00000029489 // Gstm4 // glutathione S-transferase, mu 4 // 3 F2.3|3 // 14865 /// ENSMUST00000116285 // Gstm4 // glutathione S-transferase, mu 4 // 3 …
6818067	0.0399712	0.924464	-0.202195	0.869227	6818067	chr14	+	33014882	33111900	238	NM_011960 // Parg // poly (ADP-ribose) glycohydrolase // 14|14 B // 26430 /// ENSMUST00000022470 // Parg // poly (ADP-ribose) glycohydrolase // 14|14 B // 26430 /// BC059827 // Parg // poly (ADP-ribose) glycohydrolase // 14|14 B // 26430
6968126	0.0399871	0.924464	0.263497	1.20039	6968126	chr7	-	75881888	75956931	108	NM_001042592 // Arrdc4 // arrestin domain containing 4 // 7 D1|7 // 66412 /// NM_025549 // Arrdc4 // arrestin domain containing 4 // 7 D1|7 // 66412 /// ENSMUST00000048068 // Arrdc4 // arrestin domain containing 4 // 7 D1|7 // 66412 /// ENSMUST00000118110 // Arrdc4 // arrestin domain containing 4 // 7 D1|7 // 66412 /// BC017528 // Arrdc4 // arrestin domain containing 4 // 7 D1|7 // 66412
6819203	0.0400361	0.924464	0.29375	1.22582	6819203	chr14	+	55551460	55554671	28	NM_080729 // Il25 // interleukin 25 // 14 C3|14 // 140806 /// ENSMUST00000037863 // Il25 // interleukin 25 // 14 C3|14 // 140806 /// AF458060 // Il25 // interleukin 25 // 14 C3|14 // 140806
6915229	0.040047	0.924464	-0.223538	0.856463	6915229	chr4	+	88473252	88474197	24	NM_206871 // Ifna6 // interferon alpha 6 // 4 C4|4 42.6 cM // 15969 /// NM_008336 // Ifnab // interferon alpha B // 4 C4|4 // 15974 /// NM_008336 // Ifnab // interferon alpha B // 4 C4|4 // 15974 /// NM_008336 // Ifnab // interferon alpha B // 4 C4|4 // 15974 /// ENSMUST00000071378 // Ifna6 // interferon alpha 6 // 4 C4|4 42.6 cM // 15969 /// ENSMUST00000107138 // Ifna6 // interferon alpha 6 // 4…
6861396	0.0401281	0.924464	0.288272	1.22118	6861396	chr18	+	61807474	61852192	43	NM_019508 // Il17b // interleukin 17B // 18|18 D3 // 56069 /// ENSMUST00000025471 // Il17b // interleukin 17B // 18|18 D3 // 56069 /// BC002271 // Il17b // interleukin 17B // 18|18 D3 // 56069
6925194	0.0402796	0.924464	-0.73799	0.599574	6925194	chr4	-	123579372	123581166	12	---
6943496	0.0402818	0.924464	-0.791157	0.57788	6943496	chr5	+	38666636	38708726	151	NM_172709 // Otop1 // otopetrin 1 // 5 B3|5 24.0 cM // 21906 /// ENSMUST00000114099 // Otop1 // otopetrin 1 // 5 B3|5 24.0 cM // 21906 /// AF548337 // Otop1 // otopetrin 1 // 5 B3|5 24.0 cM // 21906 /// ENSMUST00000063136 // Otop1 // otopetrin 1 // 5 B3|5 24.0 cM // 21906
6843393	0.0402819	0.924464	-0.177895	0.883992	6843393	chr16	+	94791410	94980634	264	NM_007890 // Dyrk1a // dual-specificity tyrosine-(Y)-phosphorylation regulated kinase 1a // 16 C4|16 68.3 cM // 13548 /// NM_001113389 // Dyrk1a // dual-specificity tyrosine-(Y)-phosphorylation regulated kinase 1a // 16 C4|16 68.3 cM // 13548 /// BC138716 // Dyrk1a // dual-specificity tyrosine-(Y)-phosphorylation regulated kinase 1a // 16 C4|16 68.3 cM // 13548
6977758	0.0402919	0.924464	-0.222785	0.85691	6977758	chr8	+	87225368	87228605	49	NM_008535 // Lyl1 // lymphoblastomic leukemia 1 // 8 C3|8 38.5 cM // 17095 /// ENSMUST00000037165 // Lyl1 // lymphoblastomic leukemia 1 // 8 C3|8 38.5 cM // 17095 /// BC005736 // Lyl1 // lymphoblastomic leukemia 1 // 8 C3|8 38.5 cM // 17095
6937442	0.0403245	0.924464	-0.27454	0.826714	6937442	chr5	-	36039832	36090582	177	NM_194344 // Sh3tc1 // SH3 domain and tetratricopeptide repeats 1 // 5 B3|5 // 231147 /// ENSMUST00000037959 // Sh3tc1 // SH3 domain and tetratricopeptide repeats 1 // 5 B3|5 // 231147 /// ENSMUST00000127288 // Sh3tc1 // SH3 domain and tetratricopeptide repeats 1 // 5 B3|5 // 231147 /// BC024909 // Sh3tc1 // SH3 domain and tetratricopeptide repeats 1 // 5 B3|5 // 231147 /// ENSMUST00000129664 // …
6870969	0.040392	0.924464	0.295687	1.22747	6870969	chr19	-	4035423	4046010	119	NM_181796 // Gstp2 // glutathione S-transferase, pi 2 // 19 A|19 0.0 cM // 14869 /// NM_013541 // Gstp1 // glutathione S-transferase, pi 1 // 19 A|19 0.0 cM // 14870 /// ENSMUST00000042700 // Gstp2 // glutathione S-transferase, pi 2 // 19 A|19 0.0 cM // 14869 /// ENSMUST00000042898 // Gstp1 // glutathione S-transferase, pi 1 // 19 A|19 0.0 cM // 14870 /// BC094623 // Gstp2 // glutathione S-transf…
6866004	0.040463	0.924464	-0.19867	0.871353	6866004	chr18	-	61889504	61951821	211	NM_178928 // Afap1l1 // actin filament associated protein 1-like 1 // 18 E1|18 // 106877 /// ENSMUST00000120472 // Afap1l1 // actin filament associated protein 1-like 1 // 18 E1|18 // 106877 /// BC138923 // Afap1l1 // actin filament associated protein 1-like 1 // 18 E1|18 // 106877 /// ENSMUST00000154876 // Afap1l1 // actin filament associated protein 1-like 1 // 18 E1|18 // 106877
6764033	0.0405214	0.924464	0.227822	1.17107	6764033	chr1	-	172803629	172815650	80	NM_023173 // Dusp12 // dual specificity phosphatase 12 // 1 H3|1 // 80915 /// ENSMUST00000027970 // Dusp12 // dual specificity phosphatase 12 // 1 H3|1 // 80915 /// BC099453 // Dusp12 // dual specificity phosphatase 12 // 1 H3|1 // 80915 /// ENSMUST00000046476 // Dusp12 // dual specificity phosphatase 12 // 1 H3|1 // 80915
6806640	0.0406721	0.924464	-0.317122	0.802669	6806640	chr13	+	43822154	43898486	129	NM_009856 // Cd83 // CD83 antigen // 13 A4-5|13 24.0 cM // 12522 /// ENSMUST00000015540 // Cd83 // CD83 antigen // 13 A4-5|13 24.0 cM // 12522 /// BC107344 // Cd83 // CD83 antigen // 13 A4-5|13 24.0 cM // 12522
6949153	0.040685	0.924464	-0.220972	0.857987	6949153	chr6	+	114212378	114267519	175	NM_178703 // Slc6a1 // solute carrier family 6 (neurotransmitter transporter, GABA), member 1 // 6 E3|6 // 232333 /// ENSMUST00000032454 // Slc6a1 // solute carrier family 6 (neurotransmitter transporter, GABA), member 1 // 6 E3|6 // 232333 /// BC059080 // Slc6a1 // solute carrier family 6 (neurotransmitter transporter, GABA), member 1 // 6 E3|6 // 232333 /// ENSMUST00000112994 // Slc6a1 // solut…
6933677	0.0407397	0.924464	0.285305	1.21867	6933677	chr5	+	116007360	116013726	89	NM_007475 // Rplp0 // ribosomal protein, large, P0 // 5 F|5 // 11837 /// ENSMUST00000086519 // Rplp0 // ribosomal protein, large, P0 // 5 F|5 // 11837 /// BC087887 // Rplp0 // ribosomal protein, large, P0 // 5 F|5 // 11837 /// ENSMUST00000152976 // Rplp0 // ribosomal protein, large, P0 // 5 F|5 // 11837
6873217	0.0408593	0.924464	-0.190255	0.876451	6873217	chr19	-	43574252	43599075	86	NM_010324 // Got1 // glutamate oxaloacetate transaminase 1, soluble // 19 C3|19 37.0 cM // 14718 /// ENSMUST00000026196 // Got1 // glutamate oxaloacetate transaminase 1, soluble // 19 C3|19 37.0 cM // 14718 /// J02623 // Got1 // glutamate oxaloacetate transaminase 1, soluble // 19 C3|19 37.0 cM // 14718 /// ENSMUST00000133325 // Got1 // glutamate oxaloacetate transaminase 1, soluble // 19 C3|19 3…
6953762	0.0409577	0.924464	0.277463	1.21206	6953762	chr6	-	54451187	54516628	104	NM_027268 // Scrn1 // secernin 1 // 6 B3|6 // 69938 /// ENSMUST00000019268 // Scrn1 // secernin 1 // 6 B3|6 // 69938 /// AK129084 // Scrn1 // secernin 1 // 6 B3|6 // 69938 /// ENSMUST00000129744 // Scrn1 // secernin 1 // 6 B3|6 // 69938
6833223	0.0410152	0.924464	-0.28585	0.820258	6833223	chr15	+	100054839	100091675	105	NM_007497 // Atf1 // activating transcription factor 1 // 15 F3|15 // 11908 /// M63725 // Atf1 // activating transcription factor 1 // 15 F3|15 // 11908
7011040	0.0410589	0.924464	-0.354792	0.781982	7011040	chrX	+	45639869	45761226	252	NM_178782 // Bcorl1 // BCL6 co-repressor-like 1 // X A4|X // 320376 /// ENSMUST00000136348 // Bcorl1 // BCL6 co-repressor-like 1 // X A4|X // 320376 /// ENSMUST00000037596 // Bcorl1 // BCL6 co-repressor-like 1 // X A4|X // 320376 /// ENSMUST00000052063 // Bcorl1 // BCL6 co-repressor-like 1 // X A4|X // 320376 /// ENSMUST00000156042 // Bcorl1 // BCL6 co-repressor-like 1 // X A4|X // 320376
6975224	0.0410889	0.924464	-0.233297	0.850688	6975224	chr8	+	34616433	34697593	114	NM_031374 // Tex15 // testis expressed gene 15 // 8 A4|8 // 104271 /// ENSMUST00000009772 // Tex15 // testis expressed gene 15 // 8 A4|8 // 104271 /// BC063106 // Tex15 // testis expressed gene 15 // 8 A4|8 // 104271 /// ENSMUST00000089962 // Tex15 // testis expressed gene 15 // 8 A4|8 // 104271
6783327	0.0411022	0.924464	-0.210507	0.864233	6783327	chr11	+	87405687	87429797	165	NM_133215 // Mtmr4 // myotubularin related protein 4 // 11 C|11 // 170749 /// ENSMUST00000103179 // Mtmr4 // myotubularin related protein 4 // 11 C|11 // 170749 /// ENSMUST00000119628 // Mtmr4 // myotubularin related protein 4 // 11 C|11 // 170749 /// AF262986 // Mtmr4 // myotubularin related protein 4 // 11 C|11 // 170749 /// ENSMUST00000018545 // Mtmr4 // myotubularin related protein 4 // 11 C|…
6888533	0.0411393	0.924464	-0.28358	0.82155	6888533	chr2	-	87802109	87808372	15	NM_146849 // Olfr1157 // olfactory receptor 1157 // 2 E1|2 // 258846 /// ENSMUST00000099841 // Olfr1157 // olfactory receptor 1157 // 2 E1|2 // 258846
6777305	0.0412598	0.924464	0.152688	1.11164	6777305	chr10	-	116652197	116661553	75	NM_026570 // Yeats4 // YEATS domain containing 4 // 10 D2|10 // 64050 /// ENSMUST00000020382 // Yeats4 // YEATS domain containing 4 // 10 D2|10 // 64050 /// BC020043 // Yeats4 // YEATS domain containing 4 // 10 D2|10 // 64050
6933913	0.0412893	0.924464	-0.284075	0.821268	6933913	chr5	+	120118181	120145024	119	NM_011535 // Tbx3 // T-box 3 // 5 F|5 65.0 cM // 21386 /// NM_198052 // Tbx3 // T-box 3 // 5 F|5 65.0 cM // 21386 /// ENSMUST00000079719 // Tbx3 // T-box 3 // 5 F|5 65.0 cM // 21386 /// ENSMUST00000018748 // Tbx3 // T-box 3 // 5 F|5 65.0 cM // 21386 /// ENSMUST00000121021 // Tbx3 // T-box 3 // 5 F|5 65.0 cM // 21386 /// BC096551 // Tbx3 // T-box 3 // 5 F|5 65.0 cM // 21386
6890288	0.041301	0.924464	-0.204043	0.868115	6890288	chr2	-	119914931	119980442	141	NM_133838 // Ehd4 // EH-domain containing 4 // 2 E5|2 // 98878 /// ENSMUST00000028755 // Ehd4 // EH-domain containing 4 // 2 E5|2 // 98878 /// BC007480 // Ehd4 // EH-domain containing 4 // 2 E5|2 // 98878
6760642	0.0413487	0.924464	0.59593	1.51145	6760642	chr1	-	92566771	92800755	424	AF064749 // Col6a3 // collagen, type VI, alpha 3 // 1 D|1 53.9 cM // 12835 /// BC049881 // Col6a3 // collagen, type VI, alpha 3 // 1 D|1 53.9 cM // 12835 /// ENSMUST00000066153 // Col6a3 // collagen, type VI, alpha 3 // 1 D|1 53.9 cM // 12835 /// ENSMUST00000056925 // Col6a3 // collagen, type VI, alpha 3 // 1 D|1 53.9 cM // 12835
6876052	0.041383	0.924464	0.167248	1.12291	6876052	chr2	+	30093144	30137668	135	NM_172267 // Phyhd1 // phytanoyl-CoA dioxygenase domain containing 1 // 2 B|2 // 227696 /// NM_177725 // Lrrc8a // leucine rich repeat containing 8A // 2 B|2 // 241296 /// ENSMUST00000154647 // Phyhd1 // phytanoyl-CoA dioxygenase domain containing 1 // 2 B|2 // 227696 /// ENSMUST00000091132 // Phyhd1 // phytanoyl-CoA dioxygenase domain containing 1 // 2 B|2 // 227696 /// ENSMUST00000095078 // Lrr…
6934890	0.0414234	0.924464	0.461467	1.37694	6934890	chr5	+	135461926	135463330	29	NM_009902 // Cldn3 // claudin 3 // 5 G2|5 75.0 cM // 12739 /// ENSMUST00000094245 // Cldn3 // claudin 3 // 5 G2|5 75.0 cM // 12739 /// AF095905 // Cldn3 // claudin 3 // 5 G2|5 75.0 cM // 12739
6872828	0.0415051	0.924464	-0.39669	0.759599	6872828	chr19	-	35949272	36131740	106	NM_008315 // Htr7 // 5-hydroxytryptamine (serotonin) receptor 7 // 19 C2|19 33.0 cM // 15566 /// ENSMUST00000025712 // Htr7 // 5-hydroxytryptamine (serotonin) receptor 7 // 19 C2|19 33.0 cM // 15566 /// FM178516 // Htr7 // 5-hydroxytryptamine (serotonin) receptor 7 // 19 C2|19 33.0 cM // 15566 /// ENSMUST00000099505 // Htr7 // 5-hydroxytryptamine (serotonin) receptor 7 // 19 C2|19 33.0 cM // 15566
6820040	0.0415077	0.924464	0.219715	1.1645	6820040	chr14	+	70009218	70095633	169	NM_033325 // Loxl2 // lysyl oxidase-like 2 // 14 D2|14 // 94352 /// ENSMUST00000100420 // Loxl2 // lysyl oxidase-like 2 // 14 D2|14 // 94352 /// ENSMUST00000022660 // Loxl2 // lysyl oxidase-like 2 // 14 D2|14 // 94352 /// BC086801 // Loxl2 // lysyl oxidase-like 2 // 14 D2|14 // 94352 /// ENSMUST00000111062 // Loxl2 // lysyl oxidase-like 2 // 14 D2|14 // 94352
6983223	0.0415124	0.924464	0.56146	1.47576	6983223	chr8	-	73286686	73290801	57	NM_023065 // Ifi30 // interferon gamma inducible protein 30 // 8 B3.3|8 // 65972 /// ENSMUST00000034299 // Ifi30 // interferon gamma inducible protein 30 // 8 B3.3|8 // 65972 /// BC054852 // Ifi30 // interferon gamma inducible protein 30 // 8 B3.3|8 // 65972
6756790	0.0415193	0.924464	0.278388	1.21284	6756790	chr1	-	9635825	9690280	148	NM_008651 // Mybl1 // myeloblastosis oncogene-like 1 // 1 A2|1 3.0 cM // 17864 /// ENSMUST00000088658 // Mybl1 // myeloblastosis oncogene-like 1 // 1 A2|1 3.0 cM // 17864 /// L35261 // Mybl1 // myeloblastosis oncogene-like 1 // 1 A2|1 3.0 cM // 17864 /// ENSMUST00000115468 // Mybl1 // myeloblastosis oncogene-like 1 // 1 A2|1 3.0 cM // 17864
6768351	0.0415528	0.924464	0.325475	1.25308	6768351	chr10	+	62849319	62871575	32	NM_013888 // Dnajc12 // DnaJ (Hsp40) homolog, subfamily C, member 12 // 10 B4|10 // 30045 /// NR_033911 // Dnajc12 // DnaJ (Hsp40) homolog, subfamily C, member 12 // 10 B4|10 // 30045 /// ENSMUST00000043317 // Dnajc12 // DnaJ (Hsp40) homolog, subfamily C, member 12 // 10 B4|10 // 30045 /// AF132906 // Dnajc12 // DnaJ (Hsp40) homolog, subfamily C, member 12 // 10 B4|10 // 30045
6901136	0.0415876	0.924464	0.178053	1.13136	6901136	chr3	+	126046447	126260965	212	NM_173451 // Arsj // arylsulfatase J // 3 G1|3 // 271970 /// NM_016844 // Rps28 // ribosomal protein S28 // 17 B1|17 // 54127 /// ENSMUST00000093976 // Arsj // arylsulfatase J // 3 G1|3 // 271970 /// BC117813 // Arsj // arylsulfatase J // 3 G1|3 // 271970 /// U11248 // Rps28 // ribosomal protein S28 // 17 B1|17 // 54127
6837373	0.0416785	0.924464	0.329108	1.25624	6837373	chr15	-	82178261	82187413	87	NM_025987 // Ndufa6 // NADH dehydrogenase (ubiquinone) 1 alpha subcomplex, 6 (B14) // 15|15 E2 // 67130 /// ENSMUST00000023085 // Ndufa6 // NADH dehydrogenase (ubiquinone) 1 alpha subcomplex, 6 (B14) // 15|15 E2 // 67130 /// BC048451 // Ndufa6 // NADH dehydrogenase (ubiquinone) 1 alpha subcomplex, 6 (B14) // 15|15 E2 // 67130
6957133	0.0417373	0.924464	0.283448	1.2171	6957133	chr6	-	124760620	124764523	64	NM_009415 // Tpi1 // triosephosphate isomerase 1 // 6 F2|6 60.2 cM // 21991 /// ENSMUST00000024223 // Tpi1 // triosephosphate isomerase 1 // 6 F2|6 60.2 cM // 21991 /// BC046761 // Tpi1 // triosephosphate isomerase 1 // 6 F2|6 60.2 cM // 21991
6974621	0.0417395	0.924464	-0.242552	0.845249	6974621	chr8	+	23587120	23680430	187	NM_011394 // Slc20a2 // solute carrier family 20, member 2 // 8 A2|8 9.0 cM // 20516 /// ENSMUST00000067786 // Slc20a2 // solute carrier family 20, member 2 // 8 A2|8 9.0 cM // 20516 /// BC046510 // Slc20a2 // solute carrier family 20, member 2 // 8 A2|8 9.0 cM // 20516
6985924	0.0418066	0.924464	0.493885	1.40823	6985924	chr8	-	124948691	124956806	57	NM_007806 // Cyba // cytochrome b-245, alpha polypeptide // 8 E1|8 // 13057 /// ENSMUST00000017604 // Cyba // cytochrome b-245, alpha polypeptide // 8 E1|8 // 13057 /// BC026791 // Cyba // cytochrome b-245, alpha polypeptide // 8 E1|8 // 13057 /// ENSMUST00000108893 // Cyba // cytochrome b-245, alpha polypeptide // 8 E1|8 // 13057
6819957	0.0419698	0.924464	-0.179528	0.882992	6819957	chr14	+	68334175	68360360	110	NM_001111028 // Kctd9 // potassium channel tetramerisation domain containing 9 // 14 D1|14 // 105440 /// NM_134073 // Kctd9 // potassium channel tetramerisation domain containing 9 // 14 D1|14 // 105440 /// ENSMUST00000078053 // Kctd9 // potassium channel tetramerisation domain containing 9 // 14 D1|14 // 105440 /// ENSMUST00000150768 // Kctd9 // potassium channel tetramerisation domain containin…
6989473	0.0420005	0.924464	0.35959	1.28306	6989473	chr9	+	58336209	58347600	64	BC096614 // 6030419C18Rik // RIKEN cDNA 6030419C18 gene // 9 B|9 // 319477 /// NM_176921 // 6030419C18Rik // RIKEN cDNA 6030419C18 gene // 9 B|9 // 319477 /// ENSMUST00000085658 // 6030419C18Rik // RIKEN cDNA 6030419C18 gene // 9 B|9 // 319477
6976901	0.0420043	0.924464	0.425373	1.34292	6976901	chr8	+	71239507	71474420	146	NM_008509 // Lpl // lipoprotein lipase // 8 B3.3|8 33.0 cM // 16956 /// ENSMUST00000015712 // Lpl // lipoprotein lipase // 8 B3.3|8 33.0 cM // 16956 /// BC003305 // Lpl // lipoprotein lipase // 8 B3.3|8 33.0 cM // 16956
6882995	0.0420399	0.924464	-0.279355	0.823959	6882995	chr2	+	162813086	162841360	80	NM_013731 // Sgk2 // serum/glucocorticoid regulated kinase 2 // 2|2 H3 // 27219 /// ENSMUST00000018012 // Sgk2 // serum/glucocorticoid regulated kinase 2 // 2|2 H3 // 27219 /// AF169033 // Sgk2 // serum/glucocorticoid regulated kinase 2 // 2|2 H3 // 27219 /// ENSMUST00000117123 // Sgk2 // serum/glucocorticoid regulated kinase 2 // 2|2 H3 // 27219 /// ENSMUST00000109433 // Sgk2 // serum/glucocorti…
6871386	0.042061	0.924464	0.281757	1.21567	6871386	chr19	-	8911421	8913907	20	NM_010316 // Gng3 // guanine nucleotide binding protein (G protein), gamma 3 // 19 A|19 4.0 cM // 14704 /// NM_001136064 // Bscl2 // Bernardinelli-Seip congenital lipodystrophy 2 homolog (human) // 19 A|19 4.0 cM // 14705 /// ENSMUST00000096259 // Gng3 // guanine nucleotide binding protein (G protein), gamma 3 // 19 A|19 4.0 cM // 14704 /// BC029680 // Gng3 // guanine nucleotide binding protein (…
6788172	0.0421991	0.924464	-0.20669	0.866523	6788172	chr11	-	52065793	52111314	171	NM_009331 // Tcf7 // transcription factor 7, T-cell specific // 11 B1.3|11 28.0 cM // 21414 /// ENSMUST00000086844 // Tcf7 // transcription factor 7, T-cell specific // 11 B1.3|11 28.0 cM // 21414 /// ENSMUST00000109071 // Tcf7 // transcription factor 7, T-cell specific // 11 B1.3|11 28.0 cM // 21414 /// ENSMUST00000072425 // Tcf7 // transcription factor 7, T-cell specific // 11 B1.3|11 28.0 cM /…
6769189	0.0422818	0.924464	-0.17702	0.884528	6769189	chr10	+	79578560	79594167	127	NM_011492 // Stk11 // serine/threonine kinase 11 // 10 C1|10 // 20869 /// ENSMUST00000003152 // Stk11 // serine/threonine kinase 11 // 10 C1|10 // 20869 /// AF129870 // Stk11 // serine/threonine kinase 11 // 10 C1|10 // 20869 /// ENSMUST00000144883 // Stk11 // serine/threonine kinase 11 // 10 C1|10 // 20869 /// ENSMUST00000105371 // Stk11 // serine/threonine kinase 11 // 10 C1|10 // 20869 /// ENS…
6778157	0.0423358	0.924464	-0.367715	0.775009	6778157	chr10	-	129704778	129717406	40	NM_007501 // Neurod4 // neurogenic differentiation 4 // 10 D3|10 72.0 cM // 11923 /// ENSMUST00000061571 // Neurod4 // neurogenic differentiation 4 // 10 D3|10 72.0 cM // 11923 /// BC054391 // Neurod4 // neurogenic differentiation 4 // 10 D3|10 72.0 cM // 11923
6813242	0.0423371	0.924464	0.28432	1.21784	6813242	chr13	-	52863321	53025010	330	NM_016709 // Auh // AU RNA binding protein/enoyl-coenzyme A hydratase // 13 B1|13 // 11992 /// ENSMUST00000021913 // Auh // AU RNA binding protein/enoyl-coenzyme A hydratase // 13 B1|13 // 11992 /// BC049597 // Auh // AU RNA binding protein/enoyl-coenzyme A hydratase // 13 B1|13 // 11992 /// ENSMUST00000110031 // Auh // AU RNA binding protein/enoyl-coenzyme A hydratase // 13 B1|13 // 11992 /// EN…
6780781	0.0423525	0.924464	0.20823	1.15527	6780781	chr11	+	49987956	50020945	82	NM_026543 // 3010026O09Rik // RIKEN cDNA 3010026O09 gene // 11 B1.3|11 // 68067 /// NM_011018 // Sqstm1 // sequestosome 1 // 11|11 B1.2 // 18412 /// ENSMUST00000020647 // 3010026O09Rik // RIKEN cDNA 3010026O09 gene // 11 B1.3|11 // 68067 /// ENSMUST00000102774 // Sqstm1 // sequestosome 1 // 11|11 B1.2 // 18412 /// BC028428 // 3010026O09Rik // RIKEN cDNA 3010026O09 gene // 11 B1.3|11 // 68067 /// …
6794063	0.0423828	0.924464	0.27739	1.212	6794063	chr12	+	29360068	29367423	40	NM_134052 // Adi1 // acireductone dioxygenase 1 // 12 A2|12 // 104923 /// ENSMUST00000020957 // Adi1 // acireductone dioxygenase 1 // 12 A2|12 // 104923 /// BC005695 // Adi1 // acireductone dioxygenase 1 // 12 A2|12 // 104923
6963260	0.0424284	0.924464	-0.15617	0.897404	6963260	chr7	+	114310514	114343132	106	NM_001002894 // Nlrp14 // NLR family, pyrin domain containing 14 // 7 E3|7 // 76858 /// ENSMUST00000084763 // Nlrp14 // NLR family, pyrin domain containing 14 // 7 E3|7 // 76858 /// AY673647 // Nlrp14 // NLR family, pyrin domain containing 14 // 7 E3|7 // 76858 /// ENSMUST00000016770 // Nlrp14 // NLR family, pyrin domain containing 14 // 7 E3|7 // 76858
6982267	0.042496	0.924464	-0.146615	0.903368	6982267	chr8	-	48911258	49075916	436	NM_133791 // Wwc2 // WW, C2 and coiled-coil domain containing 2 // 8 B1.1|8 30.0 cM // 52357 /// ENSMUST00000057561 // Wwc2 // WW, C2 and coiled-coil domain containing 2 // 8 B1.1|8 30.0 cM // 52357 /// BC067050 // Wwc2 // WW, C2 and coiled-coil domain containing 2 // 8 B1.1|8 30.0 cM // 52357
6937056	0.0425346	0.924464	-0.25643	0.837157	6937056	chr5	-	31338409	31351297	118	NM_177870 // Slc5a6 // solute carrier family 5 (sodium-dependent vitamin transporter), member 6 // 5 B1|5 // 330064 /// NM_001177621 // Slc5a6 // solute carrier family 5 (sodium-dependent vitamin transporter), member 6 // 5 B1|5 // 330064 /// NM_001177622 // Slc5a6 // solute carrier family 5 (sodium-dependent vitamin transporter), member 6 // 5 B1|5 // 330064 /// ENSMUST00000114665 // Slc5a6 // s…
6965078	0.0425565	0.924464	1.85132	3.60829	6965078	chr7	+	147279296	147283082	29	NM_009475 // Prap1 // proline-rich acidic protein 1 // 7|7 F5 // 22264 /// ENSMUST00000026540 // Prap1 // proline-rich acidic protein 1 // 7|7 F5 // 22264 /// BC051092 // Prap1 // proline-rich acidic protein 1 // 7|7 F5 // 22264 /// ENSMUST00000120034 // 1810014F10Rik // RIKEN cDNA 1810014F10 gene // 7 F4|7 // 69064
6899889	0.0427397	0.924464	0.32909	1.25622	6899889	chr3	+	99044324	99204008	176	NM_009323 // Tbx15 // T-box 15 // 3 F2.2|3 49.0 cM // 21384 /// ENSMUST00000029462 // Tbx15 // T-box 15 // 3 F2.2|3 49.0 cM // 21384 /// AY662679 // Tbx15 // T-box 15 // 3 F2.2|3 49.0 cM // 21384
6976214	0.0427447	0.924464	-0.3966	0.759646	6976214	chr8	+	55864807	56146221	187	NM_153581 // Gpm6a // glycoprotein m6a // 8 B3.2|8 // 234267 /// ENSMUST00000033915 // Gpm6a // glycoprotein m6a // 8 B3.2|8 // 234267 /// BC029711 // Gpm6a // glycoprotein m6a // 8 B3.2|8 // 234267
6850502	0.0427803	0.924464	-0.239822	0.846849	6850502	chr17	+	43153420	43226797	152	NM_178589 // Tnfrsf21 // tumor necrosis factor receptor superfamily, member 21 // 17|17 C // 94185 /// ENSMUST00000024708 // Tnfrsf21 // tumor necrosis factor receptor superfamily, member 21 // 17|17 C // 94185 /// AY043489 // Tnfrsf21 // tumor necrosis factor receptor superfamily, member 21 // 17|17 C // 94185
6855149	0.0428128	0.924464	-0.25338	0.838929	6855149	chr17	-	36092585	36106781	146	NM_013854 // Abcf1 // ATP-binding cassette, sub-family F (GCN20), member 1 // 17 B1|17 20.5 cM // 224742 /// ENSMUST00000043757 // Abcf1 // ATP-binding cassette, sub-family F (GCN20), member 1 // 17 B1|17 20.5 cM // 224742 /// BC046965 // Abcf1 // ATP-binding cassette, sub-family F (GCN20), member 1 // 17 B1|17 20.5 cM // 224742 /// ENSMUST00000087205 // Abcf1 // ATP-binding cassette, sub-family …
6836584	0.0430007	0.924464	-0.17506	0.885731	6836584	chr15	-	72406892	72891624	678	NM_180662 // Trappc9 // trafficking protein particle complex 9 // 15 D3|15 // 76510 /// NM_029640 // Trappc9 // trafficking protein particle complex 9 // 15 D3|15 // 76510 /// NM_001164641 // Trappc9 // trafficking protein particle complex 9 // 15 D3|15 // 76510 /// NM_001164642 // Trappc9 // trafficking protein particle complex 9 // 15 D3|15 // 76510 /// NM_001164643 // Trappc9 // trafficking pr…
6939162	0.0430147	0.924464	-0.206925	0.866382	6939162	chr5	-	74313498	74526818	220	NM_177561 // Usp46 // ubiquitin specific peptidase 46 // 5 C3.3|5 // 69727 /// ENSMUST00000068058 // Usp46 // ubiquitin specific peptidase 46 // 5 C3.3|5 // 69727 /// BC039916 // Usp46 // ubiquitin specific peptidase 46 // 5 C3.3|5 // 69727
6941675	0.0431433	0.924464	0.167633	1.12321	6941675	chr5	-	121878609	121902530	66	NM_026129 // Erp29 // endoplasmic reticulum protein 29 // 5 F|5 // 67397 /// ENSMUST00000130451 // Erp29 // endoplasmic reticulum protein 29 // 5 F|5 // 67397 /// BC017125 // Erp29 // endoplasmic reticulum protein 29 // 5 F|5 // 67397 /// ENSMUST00000153758 // Erp29 // endoplasmic reticulum protein 29 // 5 F|5 // 67397 /// ENSMUST00000111802 // Erp29 // endoplasmic reticulum protein 29 // 5 F|5 /…
6926933	0.0432012	0.924464	0.437405	1.35417	6926933	chr4	-	148499373	148501162	16	NM_007745 // Cort // cortistatin // 4 E2|4 81.0 cM // 12854 /// ENSMUST00000030815 // Cort // cortistatin // 4 E2|4 81.0 cM // 12854 /// AF013253 // Cort // cortistatin // 4 E2|4 81.0 cM // 12854
6768065	0.0432126	0.924464	0.169547	1.12471	6768065	chr10	+	57135956	57232941	211	NM_008297 // Hsf2 // heat shock factor 2 // 10|10 B3-B4 // 15500 /// ENSMUST00000079833 // Hsf2 // heat shock factor 2 // 10|10 B3-B4 // 15500 /// BC018414 // Hsf2 // heat shock factor 2 // 10|10 B3-B4 // 15500 /// ENSMUST00000081139 // Hsf2 // heat shock factor 2 // 10|10 B3-B4 // 15500
6939348	0.043214	0.924464	0.435962	1.35281	6939348	chr5	-	77634134	77640476	28	NM_183284 // Spink2 // serine peptidase inhibitor, Kazal type 2 // 5 C3.3|5 // 69982 /// ENSMUST00000065216 // Spink2 // serine peptidase inhibitor, Kazal type 2 // 5 C3.3|5 // 69982 /// BC087876 // Spink2 // serine peptidase inhibitor, Kazal type 2 // 5 C3.3|5 // 69982
6796704	0.0432167	0.924464	-0.231985	0.851463	6796704	chr12	+	87086988	87155798	101	NM_145447 // Mfsd7c // major facilitator superfamily domain containing 7C // 12 D2|12 // 217721 /// ENSMUST00000040461 // Mfsd7c // major facilitator superfamily domain containing 7C // 12 D2|12 // 217721 /// AY260576 // Mfsd7c // major facilitator superfamily domain containing 7C // 12 D2|12 // 217721
6855717	0.0432209	0.924464	0.190115	1.14085	6855717	chr17	-	46819780	46842040	102	NM_009358 // Ppp2r5d // protein phosphatase 2, regulatory subunit B (B56), delta isoform // 17 C|17 24.29 cM // 21770 /// ENSMUST00000002839 // Ppp2r5d // protein phosphatase 2, regulatory subunit B (B56), delta isoform // 17 C|17 24.29 cM // 21770 /// AB053464 // Ppp2r5d // protein phosphatase 2, regulatory subunit B (B56), delta isoform // 17 C|17 24.29 cM // 21770 /// ENSMUST00000075149 // Ppp…
6848505	0.0432716	0.924464	-0.212833	0.862842	6848505	chr17	+	5941344	6044290	333	NM_001113353 // Synj2 // synaptojanin 2 // 17 A2-A3.1|17 3.3 cM // 20975 /// NM_001113352 // Synj2 // synaptojanin 2 // 17 A2-A3.1|17 3.3 cM // 20975 /// NM_011523 // Synj2 // synaptojanin 2 // 17 A2-A3.1|17 3.3 cM // 20975 /// NM_001113351 // Synj2 // synaptojanin 2 // 17 A2-A3.1|17 3.3 cM // 20975 /// ENSMUST00000080283 // Synj2 // synaptojanin 2 // 17 A2-A3.1|17 3.3 cM // 20975 /// ENSMUST0000…
6998564	0.0432724	0.924464	-0.200345	0.870342	6998564	chr9	-	106135809	106164943	123	NM_020559 // Alas1 // aminolevulinic acid synthase 1 // 9 F1|9 // 11655 /// ENSMUST00000112524 // Alas1 // aminolevulinic acid synthase 1 // 9 F1|9 // 11655 /// ENSMUST00000141118 // Alas1 // aminolevulinic acid synthase 1 // 9 F1|9 // 11655 /// BC022110 // Alas1 // aminolevulinic acid synthase 1 // 9 F1|9 // 11655 /// ENSMUST00000143125 // Alas1 // aminolevulinic acid synthase 1 // 9 F1|9 // 116…
6907148	0.0434023	0.924464	0.223915	1.1679	6907148	chr3	-	95022466	95034374	48	NM_019914 // Mllt11 // myeloid/lymphoid or mixed-lineage leukemia (trithorax homolog, Drosophila); translocated to, 11 // 3 F2.1|3 // 56772 /// ENSMUST00000065482 // Mllt11 // myeloid/lymphoid or mixed-lineage leukemia (trithorax homolog, Drosophila); translocated to, 11 // 3 F2.1|3 // 56772 /// AB000733 // Mllt11 // myeloid/lymphoid or mixed-lineage leukemia (trithorax homolog, Drosophila); tran…
6988216	0.0434093	0.924464	-0.334012	0.793327	6988216	chr9	+	37296244	37332191	144	BC066002 // BC024479 // cDNA sequence BC024479 // 9 A4|9 // 235184 /// BC024479 // BC024479 // cDNA sequence BC024479 // 9 A4|9 // 235184 /// ENSMUST00000048604 // BC024479 // cDNA sequence BC024479 // 9 A4|9 // 235184
6768907	0.0434094	0.924464	0.15023	1.10975	6768907	chr10	+	75588459	75652006	100	NM_133184 // Slc5a4a // solute carrier family 5, member 4a // 10 C1|10 // 64452 /// NM_023219 // Slc5a4b // solute carrier family 5 (neutral amino acid transporters, system A), member 4b // 10 C1|10 // 64454 /// ENSMUST00000020450 // Slc5a4a // solute carrier family 5, member 4a // 10 C1|10 // 64452 /// ENSMUST00000120757 // Slc5a4b // solute carrier family 5 (neutral amino acid transporters, sys…
6792784	0.0434564	0.924464	-0.29119	0.817228	6792784	chr11	-	120452247	120459679	52	NM_011568 // Thoc4 // THO complex 4 // 11 E2|11 // 21681 /// ENSMUST00000026125 // Thoc4 // THO complex 4 // 11 E2|11 // 21681 /// U89876 // Thoc4 // THO complex 4 // 11 E2|11 // 21681
6871520	0.0435015	0.924464	0.596968	1.51253	6871520	chr19	-	11036783	11049160	48	NM_023529 // Ms4a10 // membrane-spanning 4-domains, subfamily A, member 10 // 19|19 B // 69826 /// ENSMUST00000072748 // Ms4a10 // membrane-spanning 4-domains, subfamily A, member 10 // 19|19 B // 69826 /// AF237918 // Ms4a10 // membrane-spanning 4-domains, subfamily A, member 10 // 19|19 B // 69826 /// ENSMUST00000075740 // Ms4a10 // membrane-spanning 4-domains, subfamily A, member 10 // 19|19 B…
6889219	0.0435018	0.924464	0.23449	1.17649	6889219	chr2	-	101790365	102026482	405	NM_178886 // Ldlrad3 // low density lipoprotein receptor class A domain containing 3 // 2 E2|2 // 241576 /// ENSMUST00000058790 // Ldlrad3 // low density lipoprotein receptor class A domain containing 3 // 2 E2|2 // 241576 /// BC138177 // Ldlrad3 // low density lipoprotein receptor class A domain containing 3 // 2 E2|2 // 241576 /// ENSMUST00000111222 // Ldlrad3 // low density lipoprotein recepto…
6985658	0.04368	0.924464	0.38279	1.30386	6985658	chr8	-	119487001	119502853	55	BC100501 // 1700030J22Rik // RIKEN cDNA 1700030J22 gene // 8 E1|8 // 69528 /// NM_027103 // 1700030J22Rik // RIKEN cDNA 1700030J22 gene // 8 E1|8 // 69528 /// ENSMUST00000070577 // 1700030J22Rik // RIKEN cDNA 1700030J22 gene // 8 E1|8 // 69528
6972110	0.0437308	0.924464	-0.18058	0.882348	6972110	chr7	-	147181647	147222553	157	NM_133755 // Tubgcp2 // tubulin, gamma complex associated protein 2 // 7|7 F5 // 74237 /// ENSMUST00000026547 // Tubgcp2 // tubulin, gamma complex associated protein 2 // 7|7 F5 // 74237 /// BC012519 // Tubgcp2 // tubulin, gamma complex associated protein 2 // 7|7 F5 // 74237
6767345	0.0438188	0.924464	0.361247	1.28454	6767345	chr10	+	40349811	40394720	103	NM_027442 // Ddo // D-aspartate oxidase // 10 B1|10 // 70503 /// ENSMUST00000019977 // Ddo // D-aspartate oxidase // 10 B1|10 // 70503 /// BC006690 // Ddo // D-aspartate oxidase // 10 B1|10 // 70503 /// ENSMUST00000099942 // Ddo // D-aspartate oxidase // 10 B1|10 // 70503 /// ENSMUST00000044351 // Ddo // D-aspartate oxidase // 10 B1|10 // 70503 /// ENSMUST00000019976 // Ddo // D-aspartate oxidase…
6965670	0.0438515	0.924464	0.377105	1.29873	6965670	chr7	-	17552547	17647730	103	NM_016868 // Hif3a // hypoxia inducible factor 3, alpha subunit // 7|7 A2 // 53417 /// NM_001162950 // Hif3a // hypoxia inducible factor 3, alpha subunit // 7|7 A2 // 53417 /// ENSMUST00000037762 // Hif3a // hypoxia inducible factor 3, alpha subunit // 7|7 A2 // 53417 /// BC120587 // Hif3a // hypoxia inducible factor 3, alpha subunit // 7|7 A2 // 53417 /// ENSMUST00000094803 // Hif3a // hypoxia i…
6810697	0.043926	0.924464	1.77812	3.4298	6810697	chr13	-	4113940	4149897	50	NM_134066 // Akr1c18 // aldo-keto reductase family 1, member C18 // 13 A1|13 // 105349 /// ENSMUST00000021635 // Akr1c18 // aldo-keto reductase family 1, member C18 // 13 A1|13 // 105349 /// AB059565 // Akr1c18 // aldo-keto reductase family 1, member C18 // 13 A1|13 // 105349 /// ENSMUST00000110704 // Akr1c18 // aldo-keto reductase family 1, member C18 // 13 A1|13 // 105349
6834063	0.0439591	0.924464	-0.1924	0.875149	6834063	chr15	-	12561101	12759545	178	NM_029998 // 6030458C11Rik // RIKEN cDNA 6030458C11 gene // 15|15 A2 // 77877 /// NM_001166360 // 6030458C11Rik // RIKEN cDNA 6030458C11 gene // 15|15 A2 // 77877 /// ENSMUST00000057256 // 6030458C11Rik // RIKEN cDNA 6030458C11 gene // 15|15 A2 // 77877 /// BC119058 // 6030458C11Rik // RIKEN cDNA 6030458C11 gene // 15|15 A2 // 77877 /// ENSMUST00000022804 // 6030458C11Rik // RIKEN cDNA 6030458C11…
6916937	0.0440519	0.924464	-0.3036	0.810228	6916937	chr4	+	122672915	122683171	78	NM_008506 // Mycl1 // v-myc myelocytomatosis viral oncogene homolog 1, lung carcinoma derived (avian) // 4 D2.2|4 55.0 cM // 16918 /// ENSMUST00000106252 // Mycl1 // v-myc myelocytomatosis viral oncogene homolog 1, lung carcinoma derived (avian) // 4 D2.2|4 55.0 cM // 16918 /// ENSMUST00000030407 // Mycl1 // v-myc myelocytomatosis viral oncogene homolog 1, lung carcinoma derived (avian) // 4 D2.2…
6831613	0.0440654	0.924464	0.17613	1.12985	6831613	chr15	+	75824209	75829804	119	NM_177922 // Mapk15 // mitogen-activated protein kinase 15 // 15 D3|15 // 332110 /// ENSMUST00000089669 // Mapk15 // mitogen-activated protein kinase 15 // 15 D3|15 // 332110 /// BC053920 // Mapk15 // mitogen-activated protein kinase 15 // 15 D3|15 // 332110
6896993	0.0440803	0.924464	0.364775	1.28768	6896993	chr3	+	40357777	40508696	256	NM_175515 // Intu // inturned planar cell polarity effector homolog (Drosophila) // 3 B|3 // 380614 /// ENSMUST00000091186 // Intu // inturned planar cell polarity effector homolog (Drosophila) // 3 B|3 // 380614 /// BC125523 // Intu // inturned planar cell polarity effector homolog (Drosophila) // 3 B|3 // 380614
6969698	0.0441233	0.924464	0.721267	1.64863	6969698	chr7	-	106367594	106387113	35	NM_177448 // Mogat2 // monoacylglycerol O-acyltransferase 2 // 7 E2|7 // 233549 /// ENSMUST00000064231 // Mogat2 // monoacylglycerol O-acyltransferase 2 // 7 E2|7 // 233549 /// BC052831 // Mogat2 // monoacylglycerol O-acyltransferase 2 // 7 E2|7 // 233549
6959793	0.0441561	0.924464	-0.32117	0.80042	6959793	chr7	+	35904156	35906937	20	NM_007678 // Cebpa // CCAAT/enhancer binding protein (C/EBP), alpha // 7 B1|7 12.0 cM // 12606 /// ENSMUST00000042985 // Cebpa // CCAAT/enhancer binding protein (C/EBP), alpha // 7 B1|7 12.0 cM // 12606 /// BC011118 // Cebpa // CCAAT/enhancer binding protein (C/EBP), alpha // 7 B1|7 12.0 cM // 12606
6947898	0.0441871	0.924464	-0.515815	0.699398	6947898	chr6	+	89843268	89844382	12	NM_053227 // Vmn1r44 // vomeronasal 1 receptor 44 // 6 D1|6 // 113854 /// ENSMUST00000089417 // Vmn1r44 // vomeronasal 1 receptor 44 // 6 D1|6 // 113854 /// BC151088 // Vmn1r44 // vomeronasal 1 receptor 44 // 6 D1|6 // 113854
6802352	0.0442203	0.924464	-0.195807	0.873084	6802352	chr12	-	86122255	86251230	309	NM_013589 // Ltbp2 // latent transforming growth factor beta binding protein 2 // 12|12 D // 16997 /// ENSMUST00000110254 // Ltbp2 // latent transforming growth factor beta binding protein 2 // 12|12 D // 16997 /// BC119785 // Ltbp2 // latent transforming growth factor beta binding protein 2 // 12|12 D // 16997 /// ENSMUST00000002073 // Ltbp2 // latent transforming growth factor beta binding prot…
6978923	0.0442213	0.924464	-0.207893	0.865801	6978923	chr8	+	109127268	109194139	142	NM_009864 // Cdh1 // cadherin 1 // 8 D|8 53.3 cM // 12550 /// ENSMUST00000000312 // Cdh1 // cadherin 1 // 8 D|8 53.3 cM // 12550 /// BC098501 // Cdh1 // cadherin 1 // 8 D|8 53.3 cM // 12550
6999545	0.0442216	0.924464	0.242445	1.183	6999545	chr9	-	121693140	121701605	68	NM_029095 // Hhatl // hedgehog acyltransferase-like // 9 F4|9 // 74770 /// NR_027967 // Hhatl // hedgehog acyltransferase-like // 9 F4|9 // 74770 /// ENSMUST00000035110 // Hhatl // hedgehog acyltransferase-like // 9 F4|9 // 74770 /// BC024464 // Hhatl // hedgehog acyltransferase-like // 9 F4|9 // 74770
7015445	0.04424	0.924464	-0.426463	0.744084	7015445	chrX	-	7638318	7651866	73	NM_011514 // Suv39h1 // suppressor of variegation 3-9 homolog 1 (Drosophila) // X A1-A2|X 1.95 cM // 20937 /// ENSMUST00000115638 // Suv39h1 // suppressor of variegation 3-9 homolog 1 (Drosophila) // X A1-A2|X 1.95 cM // 20937 /// AF019969 // Suv39h1 // suppressor of variegation 3-9 homolog 1 (Drosophila) // X A1-A2|X 1.95 cM // 20937 /// ENSMUST00000115637 // Suv39h1 // suppressor of variegation…
6773432	0.0442412	0.924464	-0.227983	0.853828	6773432	chr10	-	39753277	39862065	216	NM_001114332 // Slc16a10 // solute carrier family 16 (monocarboxylic acid transporters), member 10 // 10 B1|10 // 72472 /// NM_028247 // Slc16a10 // solute carrier family 16 (monocarboxylic acid transporters), member 10 // 10 B1|10 // 72472 /// ENSMUST00000092566 // Slc16a10 // solute carrier family 16 (monocarboxylic acid transporters), member 10 // 10 B1|10 // 72472 /// BC052877 // Slc16a10 // …
6878826	0.0442454	0.924464	0.455363	1.37113	6878826	chr2	+	87227817	87228844	17	NM_147031 // Olfr1122 // olfactory receptor 1122 // 2 E1|2 // 259033 /// ENSMUST00000056435 // Olfr1122 // olfactory receptor 1122 // 2 E1|2 // 259033 /// BC119331 // Olfr1122 // olfactory receptor 1122 // 2 E1|2 // 259033
6852695	0.0443005	0.924464	-0.203283	0.868572	6852695	chr17	+	84040977	84223046	383	NM_001171052 // Mta3 // metastasis associated 3 // 17 E4|17 // 116871 /// NM_054082 // Mta3 // metastasis associated 3 // 17 E4|17 // 116871 /// NM_001171053 // Mta3 // metastasis associated 3 // 17 E4|17 // 116871 /// NM_001171054 // Mta3 // metastasis associated 3 // 17 E4|17 // 116871 /// ENSMUST00000067826 // Mta3 // metastasis associated 3 // 17 E4|17 // 116871 /// AF288138 // Mta3 // metast…
6874215	0.044312	0.924464	0.210855	1.15737	6874215	chr19	-	60937431	60950472	48	NM_007452 // Prdx3 // peroxiredoxin 3 // 19 D3|19 50.0 cM // 11757 /// ENSMUST00000025961 // Prdx3 // peroxiredoxin 3 // 19 D3|19 50.0 cM // 11757 /// M28723 // Prdx3 // peroxiredoxin 3 // 19 D3|19 50.0 cM // 11757
6906104	0.0443122	0.924464	-0.161412	0.894149	6906104	chr3	-	75680105	75760861	206	NM_175193 // Golim4 // golgi integral membrane protein 4 // 3 E3|3 // 73124 /// ENSMUST00000038563 // Golim4 // golgi integral membrane protein 4 // 3 E3|3 // 73124 /// BC089354 // Golim4 // golgi integral membrane protein 4 // 3 E3|3 // 73124
6945749	0.04433	0.924464	0.352608	1.27687	6945749	chr6	+	41803008	41814950	65	NM_032542 // Sval2 // seminal vesicle antigen-like 2 // 6 B2.1|6 // 84543 /// ENSMUST00000014248 // Sval2 // seminal vesicle antigen-like 2 // 6 B2.1|6 // 84543 /// BC119343 // Sval2 // seminal vesicle antigen-like 2 // 6 B2.1|6 // 84543
6935128	0.044367	0.924464	-0.34573	0.78691	6935128	chr5	+	138721488	138753621	213	NM_016964 // Stag3 // stromal antigen 3 // 5 G2|5 67.0 cM // 50878 /// ENSMUST00000048028 // Stag3 // stromal antigen 3 // 5 G2|5 67.0 cM // 50878 /// ENSMUST00000162245 // Stag3 // stromal antigen 3 // 5 G2|5 67.0 cM // 50878 /// BC139010 // Stag3 // stromal antigen 3 // 5 G2|5 67.0 cM // 50878 /// ENSMUST00000160729 // Stag3 // stromal antigen 3 // 5 G2|5 67.0 cM // 50878 /// ENSMUST00000159189…
6999154	0.0445008	0.924464	0.257342	1.19527	6999154	chr9	-	114698400	114753384	60	NM_027294 // Cmtm8 // CKLF-like MARVEL transmembrane domain containing 8 // 9 F3|9 // 70031 /// ENSMUST00000047013 // Cmtm8 // CKLF-like MARVEL transmembrane domain containing 8 // 9 F3|9 // 70031 /// AY243513 // Cmtm8 // CKLF-like MARVEL transmembrane domain containing 8 // 9 F3|9 // 70031
6929784	0.0445946	0.924464	1.17545	2.25863	6929784	chr5	+	33446878	33505509	82	NM_019810 // Slc5a1 // solute carrier family 5 (sodium/glucose cotransporter), member 1 // 5 B1|5 // 20537 /// ENSMUST00000011178 // Slc5a1 // solute carrier family 5 (sodium/glucose cotransporter), member 1 // 5 B1|5 // 20537 /// AF208031 // Slc5a1 // solute carrier family 5 (sodium/glucose cotransporter), member 1 // 5 B1|5 // 20537
6964352	0.0446228	0.924464	-0.149153	0.90178	6964352	chr7	+	134919633	134943635	115	NM_178029 // Setd1a // SET domain containing 1A // 7 F3|7 // 233904 /// ENSMUST00000047075 // Setd1a // SET domain containing 1A // 7 F3|7 // 233904 /// BC049883 // Setd1a // SET domain containing 1A // 7 F3|7 // 233904
6769241	0.0447754	0.924464	0.216965	1.16229	6769241	chr10	+	80164949	80168118	58	NM_027829 // Izumo4 // IZUMO family member 4 // 10 C1|10 // 71564 /// ENSMUST00000095426 // Izumo4 // IZUMO family member 4 // 10 C1|10 // 71564 /// BC057953 // Izumo4 // IZUMO family member 4 // 10 C1|10 // 71564
6942575	0.0450745	0.924464	-0.171698	0.887797	6942575	chr5	-	138223149	138228863	60	NM_144913 // Mepce // methylphosphate capping enzyme // 5 G2|5 78.0 cM // 231803 /// ENSMUST00000031740 // Mepce // methylphosphate capping enzyme // 5 G2|5 78.0 cM // 231803 /// BC026876 // Mepce // methylphosphate capping enzyme // 5 G2|5 78.0 cM // 231803 /// ENSMUST00000110981 // Mepce // methylphosphate capping enzyme // 5 G2|5 78.0 cM // 231803
6885796	0.0451313	0.924464	-0.395315	0.760323	6885796	chr2	-	30744993	30785343	52	NM_022415 // Ptges // prostaglandin E synthase // 2 B|2 24.0 cM // 64292 /// ENSMUST00000102852 // Ptges // prostaglandin E synthase // 2 B|2 24.0 cM // 64292 /// BC024960 // Ptges // prostaglandin E synthase // 2 B|2 24.0 cM // 64292 /// ENSMUST00000113591 // Ptges // prostaglandin E synthase // 2 B|2 24.0 cM // 64292 /// ENSMUST00000056046 // Ptges // prostaglandin E synthase // 2 B|2 24.0 cM /…
6965755	0.0452205	0.924464	-0.19183	0.875494	6965755	chr7	-	19724984	19735064	56	NM_026111 // Qpctl // glutaminyl-peptide cyclotransferase-like // 7 A3|7 // 67369 /// ENSMUST00000032566 // Qpctl // glutaminyl-peptide cyclotransferase-like // 7 A3|7 // 67369 /// BC058181 // Qpctl // glutaminyl-peptide cyclotransferase-like // 7 A3|7 // 67369
6917549	0.0452736	0.924464	0.275917	1.21076	6917549	chr4	+	132530030	132557803	107	NM_010208 // Fgr // Gardner-Rasheed feline sarcoma viral (Fgr) oncogene homolog // 4 D2.3|4 64.6 cM // 14191 /// ENSMUST00000030693 // Fgr // Gardner-Rasheed feline sarcoma viral (Fgr) oncogene homolog // 4 D2.3|4 64.6 cM // 14191 /// BC057863 // Fgr // Gardner-Rasheed feline sarcoma viral (Fgr) oncogene homolog // 4 D2.3|4 64.6 cM // 14191
6792638	0.0453032	0.924464	-0.15153	0.900295	6792638	chr11	-	117993343	118109880	155	NM_011180 // Cyth1 // cytohesin 1 // 11 E2|11 // 19157 /// NM_001112699 // Cyth1 // cytohesin 1 // 11 E2|11 // 19157 /// NM_001112700 // Cyth1 // cytohesin 1 // 11 E2|11 // 19157 /// ENSMUST00000106305 // Cyth1 // cytohesin 1 // 11 E2|11 // 19157 /// ENSMUST00000017276 // Cyth1 // cytohesin 1 // 11 E2|11 // 19157 /// ENSMUST00000106302 // Cyth1 // cytohesin 1 // 11 E2|11 // 19157 /// ENSMUST00000…
6863167	0.0453179	0.924464	-0.170272	0.888675	6863167	chr18	-	6408356	6516089	190	NM_007935 // Epc1 // enhancer of polycomb homolog 1 (Drosophila) // 18 A1|18 // 13831 /// NM_027497 // Epc1 // enhancer of polycomb homolog 1 (Drosophila) // 18 A1|18 // 13831 /// ENSMUST00000028100 // Epc1 // enhancer of polycomb homolog 1 (Drosophila) // 18 A1|18 // 13831 /// AF079765 // Epc1 // enhancer of polycomb homolog 1 (Drosophila) // 18 A1|18 // 13831 /// NR_035446 // Mir1893 // microRN…
6916802	0.0453353	0.924464	0.22606	1.16964	6916802	chr4	+	120204836	120209508	48	NM_177570 // Slfnl1 // schlafen like 1 // 4 D2.2|4 // 194219 /// ENSMUST00000062990 // Slfnl1 // schlafen like 1 // 4 D2.2|4 // 194219 /// BC118052 // Slfnl1 // schlafen like 1 // 4 D2.2|4 // 194219
6885409	0.0454724	0.924464	0.360828	1.28416	6885409	chr2	-	25207812	25211847	88	NM_031843 // Dpp7 // dipeptidylpeptidase 7 // 2 A3|2 // 83768 /// ENSMUST00000028332 // Dpp7 // dipeptidylpeptidase 7 // 2 A3|2 // 83768 /// BC027205 // Dpp7 // dipeptidylpeptidase 7 // 2 A3|2 // 83768
6917045	0.0454879	0.924464	-0.197515	0.872051	6917045	chr4	+	124419114	124478754	203	NM_008385 // Inpp5b // inositol polyphosphate-5-phosphatase B // 4 D2|4 56.0 cM // 16330 /// ENSMUST00000094782 // Inpp5b // inositol polyphosphate-5-phosphatase B // 4 D2|4 56.0 cM // 16330 /// ENSMUST00000071763 // Inpp5b // inositol polyphosphate-5-phosphatase B // 4 D2|4 56.0 cM // 16330 /// AY007563 // Inpp5b // inositol polyphosphate-5-phosphatase B // 4 D2|4 56.0 cM // 16330 /// ENSMUST000…
6827159	0.045746	0.924464	0.186437	1.13795	6827159	chr14	-	104159949	104266621	160	NM_007904 // Ednrb // endothelin receptor type B // 14 E2.3|14 51.0 cM // 13618 /// NM_001136061 // Ednrb // endothelin receptor type B // 14 E2.3|14 51.0 cM // 13618 /// ENSMUST00000022718 // Ednrb // endothelin receptor type B // 14 E2.3|14 51.0 cM // 13618 /// BC026553 // Ednrb // endothelin receptor type B // 14 E2.3|14 51.0 cM // 13618 /// ENSMUST00000088530 // Ednrb // endothelin receptor t…
6964794	0.0457507	0.924464	0.290555	1.22311	6964794	chr7	+	142587739	142634438	114	NM_183193 // Foxi2 // forkhead box I2 // 7 F3|7 // 270004 /// ENSMUST00000060356 // Foxi2 // forkhead box I2 // 7 F3|7 // 270004 /// BC096623 // Foxi2 // forkhead box I2 // 7 F3|7 // 270004 /// ENSMUST00000097982 // 4930544L04Rik // RIKEN cDNA 4930544L04 gene // 7 F3|7 // 78807
7015406	0.0457809	0.924464	-0.45408	0.729976	7015406	chrX	-	7251754	7265623	69	NM_018832 // Magix // MAGI family member, X-linked // X A1.1|X 1.6 cM // 54634 /// ENSMUST00000115695 // Magix // MAGI family member, X-linked // X A1.1|X 1.6 cM // 54634 /// BC099459 // Magix // MAGI family member, X-linked // X A1.1|X 1.6 cM // 54634
6956765	0.045788	0.924464	0.339642	1.26544	6956765	chr6	-	116582508	116623950	108	NM_178045 // Rassf4 // Ras association (RalGDS/AF-6) domain family member 4 // 6 E3|6 // 213391 /// ENSMUST00000035842 // Rassf4 // Ras association (RalGDS/AF-6) domain family member 4 // 6 E3|6 // 213391 /// BC060709 // Rassf4 // Ras association (RalGDS/AF-6) domain family member 4 // 6 E3|6 // 213391
6871255	0.0458631	0.924464	0.6917	1.61519	6871255	chr19	-	6919118	6932681	181	NM_001081291 // Ccdc88b // coiled-coil domain containing 88B // 19 A|19 // 78317 /// ENSMUST00000113440 // Ccdc88b // coiled-coil domain containing 88B // 19 A|19 // 78317 /// BC151001 // Ccdc88b // coiled-coil domain containing 88B // 19 A|19 // 78317 /// ENSMUST00000080351 // Ccdc88b // coiled-coil domain containing 88B // 19 A|19 // 78317
6781083	0.0458681	0.924464	0.17061	1.12553	6781083	chr11	+	54673506	54683979	67	NM_008248 // Hint1 // histidine triad nucleotide binding protein 1 // 11 B1.3|11 // 15254 /// ENSMUST00000020504 // Hint1 // histidine triad nucleotide binding protein 1 // 11 B1.3|11 // 15254 /// BC070415 // Hint1 // histidine triad nucleotide binding protein 1 // 11 B1.3|11 // 15254
6864763	0.0460224	0.924464	-0.318542	0.80188	6864763	chr18	-	38132283	38158609	185	NM_139206 // Arap3 // ArfGAP with RhoGAP domain, ankyrin repeat and PH domain 3 // 18 B3|18 // 106952 /// ENSMUST00000042944 // Arap3 // ArfGAP with RhoGAP domain, ankyrin repeat and PH domain 3 // 18 B3|18 // 106952 /// AF469622 // Arap3 // ArfGAP with RhoGAP domain, ankyrin repeat and PH domain 3 // 18 B3|18 // 106952 /// ENSMUST00000115603 // Arap3 // ArfGAP with RhoGAP domain, ankyrin repeat …
6840586	0.0460784	0.924464	-0.231585	0.851699	6840586	chr16	+	32659115	32720416	154	NM_016788 // Tnk2 // tyrosine kinase, non-receptor, 2 // 16 B3|16 // 51789 /// NM_001110147 // Tnk2 // tyrosine kinase, non-receptor, 2 // 16 B3|16 // 51789 /// ENSMUST00000115124 // Tnk2 // tyrosine kinase, non-receptor, 2 // 16 B3|16 // 51789 /// ENSMUST00000023480 // Tnk2 // tyrosine kinase, non-receptor, 2 // 16 B3|16 // 51789 /// DQ666696 // Tnk2 // tyrosine kinase, non-receptor, 2 // 16 B3|…
6759782	0.046086	0.924464	-0.333387	0.793671	6759782	chr1	-	75210818	75219831	72	NM_009447 // Tuba4a // tubulin, alpha 4A // 1|1 C3 // 22145 /// NM_011494 // Stk16 // serine/threonine kinase 16 // 1 C3|1 // 20872 /// ENSMUST00000079464 // Tuba4a // tubulin, alpha 4A // 1|1 C3 // 22145 /// ENSMUST00000027401 // Stk16 // serine/threonine kinase 16 // 1 C3|1 // 20872 /// BC019959 // Tuba4a // tubulin, alpha 4A // 1|1 C3 // 22145
6789309	0.046117	0.924464	0.220553	1.16518	6789309	chr11	-	69367599	69373811	57	NM_007911 // Efnb3 // ephrin B3 // 11 B3|11 40.0 cM // 13643 /// ENSMUST00000004036 // Efnb3 // ephrin B3 // 11 B3|11 40.0 cM // 13643 /// BC058617 // Efnb3 // ephrin B3 // 11 B3|11 40.0 cM // 13643
6987439	0.0461764	0.924464	0.794752	1.73478	6987439	chr9	+	21900807	21914074	61	NM_009922 // Cnn1 // calponin 1 // 9|9 A2-A4 // 12797 /// ENSMUST00000001384 // Cnn1 // calponin 1 // 9|9 A2-A4 // 12797 /// Z19542 // Cnn1 // calponin 1 // 9|9 A2-A4 // 12797
6951440	0.0462237	0.924464	-0.162715	0.893342	6951440	chr6	-	5991218	6167173	317	NM_015829 // Slc25a13 // solute carrier family 25 (mitochondrial carrier, adenine nucleotide translocator), member 13 // 6 A1|6 // 50799 /// NM_001177572 // Slc25a13 // solute carrier family 25 (mitochondrial carrier, adenine nucleotide translocator), member 13 // 6 A1|6 // 50799 /// ENSMUST00000015256 // Slc25a13 // solute carrier family 25 (mitochondrial carrier, adenine nucleotide translocator…
6797707	0.0462247	0.924464	0.156713	1.11474	6797707	chr12	+	106270879	106331124	67	NM_028419 // Glrx5 // glutaredoxin 5 homolog (S. cerevisiae) // 12 E|12 // 73046 /// ENSMUST00000021522 // Glrx5 // glutaredoxin 5 homolog (S. cerevisiae) // 12 E|12 // 73046 /// BC058371 // Glrx5 // glutaredoxin 5 homolog (S. cerevisiae) // 12 E|12 // 73046
6915779	0.0462318	0.924464	0.321387	1.24953	6915779	chr4	+	99323000	99325352	24	NM_010425 // Foxd3 // forkhead box D3 // 4 C6|4 45.8 cM // 15221 /// ENSMUST00000087285 // Foxd3 // forkhead box D3 // 4 C6|4 45.8 cM // 15221 /// AF067421 // Foxd3 // forkhead box D3 // 4 C6|4 45.8 cM // 15221
6979493	0.0462394	0.924464	0.218333	1.16339	6979493	chr8	+	121868375	121872822	43	NM_024219 // Hsbp1 // heat shock factor binding protein 1 // 8 E1|8 // 68196 /// ENSMUST00000034300 // Hsbp1 // heat shock factor binding protein 1 // 8 E1|8 // 68196 /// BC002153 // Hsbp1 // heat shock factor binding protein 1 // 8 E1|8 // 68196
6965771	0.0464096	0.924464	-0.178088	0.883874	6965771	chr7	-	19842301	19857554	143	NM_009499 // Vasp // vasodilator-stimulated phosphoprotein // 7 A3|7 // 22323 /// ENSMUST00000032561 // Vasp // vasodilator-stimulated phosphoprotein // 7 A3|7 // 22323 /// AF084548 // Vasp // vasodilator-stimulated phosphoprotein // 7 A3|7 // 22323
6960319	0.0464458	0.924464	-0.189925	0.876651	6960319	chr7	+	52151463	52158001	100	NM_027376 // Fuz // fuzzy homolog (Drosophila) // 7 23.1 cM|7 B2 // 70300 /// ENSMUST00000071207 // Fuz // fuzzy homolog (Drosophila) // 7 23.1 cM|7 B2 // 70300 /// BC045601 // Fuz // fuzzy homolog (Drosophila) // 7 23.1 cM|7 B2 // 70300
6870738	0.0465491	0.924464	0.200165	1.14883	6870738	chr19	+	58727008	58756276	92	NM_026925 // Pnlip // pancreatic lipase // 19 D2|19 29.0 cM // 69060 /// ENSMUST00000057270 // Pnlip // pancreatic lipase // 19 D2|19 29.0 cM // 69060 /// BC061061 // Pnlip // pancreatic lipase // 19 D2|19 29.0 cM // 69060
6783873	0.046938	0.924464	0.274025	1.20918	6783873	chr11	+	96695222	96740083	125	NM_019877 // Copz2 // coatomer protein complex, subunit zeta 2 // 11 D|11 // 56358 /// NR_029562 // Mir152 // microRNA 152 // 11|11 // 387170 /// ENSMUST00000018816 // Copz2 // coatomer protein complex, subunit zeta 2 // 11 D|11 // 56358 /// BC025122 // Copz2 // coatomer protein complex, subunit zeta 2 // 11 D|11 // 56358 /// ENSMUST00000147710 // Copz2 // coatomer protein complex, subunit zeta 2…
7019790	0.0469496	0.924464	-0.24366	0.8446	7019790	chrX	-	136454278	136533114	103	NM_001172147 // Rbm41 // RNA binding motif protein 41 // X F1|X // 237073 /// NM_153586 // Rbm41 // RNA binding motif protein 41 // X F1|X // 237073 /// NM_001172148 // Rbm41 // RNA binding motif protein 41 // X F1|X // 237073 /// ENSMUST00000096311 // Rbm41 // RNA binding motif protein 41 // X F1|X // 237073 /// ENSMUST00000033810 // Rbm41 // RNA binding motif protein 41 // X F1|X // 237073 /// …
6945624	0.0469513	0.924464	0.346833	1.27177	6945624	chr6	+	39542573	39558721	88	NM_026612 // Ndufb2 // NADH dehydrogenase (ubiquinone) 1 beta subcomplex, 2 // 6 B1|6 // 68198 /// ENSMUST00000135671 // Ndufb2 // NADH dehydrogenase (ubiquinone) 1 beta subcomplex, 2 // 6 B1|6 // 68198 /// ENSMUST00000119379 // Ndufb2 // NADH dehydrogenase (ubiquinone) 1 beta subcomplex, 2 // 6 B1|6 // 68198 /// BC013510 // Ndufb2 // NADH dehydrogenase (ubiquinone) 1 beta subcomplex, 2 // 6 B1|6…
6835001	0.0470275	0.924464	-0.21284	0.862837	6835001	chr15	-	36407439	36426628	113	NM_175134 // Ankrd46 // ankyrin repeat domain 46 // 15 B3.1|15 // 68839 /// ENSMUST00000057486 // Ankrd46 // ankyrin repeat domain 46 // 15 B3.1|15 // 68839 /// BC035553 // Ankrd46 // ankyrin repeat domain 46 // 15 B3.1|15 // 68839
6754669	0.0470703	0.924464	-0.176135	0.885071	6754669	chr1	+	165859251	165885242	173	NM_028776 // Scyl3 // SCY1-like 3 (S. cerevisiae) // 1 H2.2|1 // 240880 /// ENSMUST00000027876 // Scyl3 // SCY1-like 3 (S. cerevisiae) // 1 H2.2|1 // 240880 /// BC043085 // Scyl3 // SCY1-like 3 (S. cerevisiae) // 1 H2.2|1 // 240880 /// ENSMUST00000162234 // Scyl3 // SCY1-like 3 (S. cerevisiae) // 1 H2.2|1 // 240880 /// ENSMUST00000161908 // Scyl3 // SCY1-like 3 (S. cerevisiae) // 1 H2.2|1 // 2408…
6839607	0.0470779	0.924464	-0.246032	0.843212	6839607	chr16	+	14361651	14475816	317	NM_008576 // Abcc1 // ATP-binding cassette, sub-family C (CFTR/MRP), member 1 // 16 A1|16 // 17250 /// ENSMUST00000100167 // Abcc1 // ATP-binding cassette, sub-family C (CFTR/MRP), member 1 // 16 A1|16 // 17250 /// BC090617 // Abcc1 // ATP-binding cassette, sub-family C (CFTR/MRP), member 1 // 16 A1|16 // 17250 /// ENSMUST00000147759 // Abcc1 // ATP-binding cassette, sub-family C (CFTR/MRP), memb…
6915739	0.0470803	0.924464	0.856095	1.81013	6915739	chr4	+	98688932	98712792	83	NM_013913 // Angptl3 // angiopoietin-like 3 // 4 C6|4 48.0 cM // 30924 /// ENSMUST00000030280 // Angptl3 // angiopoietin-like 3 // 4 C6|4 48.0 cM // 30924 /// BC019491 // Angptl3 // angiopoietin-like 3 // 4 C6|4 48.0 cM // 30924
6771608	0.0473762	0.924464	-0.49894	0.707627	6771608	chr10	+	127335359	127348813	45	NM_027301 // Sdr9c7 // 4short chain dehydrogenase/reductase family 9C, member 7 // 10 D3|10 // 70061 /// ENSMUST00000047134 // Sdr9c7 // 4short chain dehydrogenase/reductase family 9C, member 7 // 10 D3|10 // 70061 /// BC064820 // Sdr9c7 // 4short chain dehydrogenase/reductase family 9C, member 7 // 10 D3|10 // 70061
6760251	0.047439	0.924464	0.159585	1.11697	6760251	chr1	-	83207585	83404745	270	NM_172430 // Sphkap // SPHK1 interactor, AKAP domain containing // 1 C5|1 // 77629 /// ENSMUST00000160953 // Sphkap // SPHK1 interactor, AKAP domain containing // 1 C5|1 // 77629 /// ENSMUST00000056934 // Sphkap // SPHK1 interactor, AKAP domain containing // 1 C5|1 // 77629 /// BC069832 // Sphkap // SPHK1 interactor, AKAP domain containing // 1 C5|1 // 77629 /// ENSMUST00000027348 // Sphkap // SP…
6953101	0.0474545	0.924464	-0.300285	0.812092	6953101	chr6	-	41636345	41707640	167	NM_032540 // Kel // Kell blood group // 6 B2.1|6 20.5 cM // 23925 /// ENSMUST00000031899 // Kel // Kell blood group // 6 B2.1|6 20.5 cM // 23925 /// BC099961 // Kel // Kell blood group // 6 B2.1|6 20.5 cM // 23925
6836708	0.0474676	0.924464	0.459153	1.37473	6836708	chr15	-	74627303	74630388	20	NM_029627 // Ly6k // lymphocyte antigen 6 complex, locus K // 15|15 E1 // 76486 /// ENSMUST00000060301 // Ly6k // lymphocyte antigen 6 complex, locus K // 15|15 E1 // 76486 /// BC049723 // Ly6k // lymphocyte antigen 6 complex, locus K // 15|15 E1 // 76486
6996018	0.0475978	0.924464	0.169195	1.12443	6996018	chr9	-	58722489	58909644	327	NM_008684 // Neo1 // neogenin // 9 B|9 // 18007 /// NM_001042752 // Neo1 // neogenin // 9 B|9 // 18007 /// ENSMUST00000068664 // Neo1 // neogenin // 9 B|9 // 18007 /// ENSMUST00000114098 // Neo1 // neogenin // 9 B|9 // 18007 /// BC054540 // Neo1 // neogenin // 9 B|9 // 18007 /// ENSMUST00000114096 // Neo1 // neogenin // 9 B|9 // 18007
6976210	0.0476281	0.924464	0.251617	1.19054	6976210	chr8	+	55614953	55673189	115	NM_029569 // Asb5 // ankyrin repeat and SOCs box-containing 5 // 8|8 B3.1 // 76294 /// ENSMUST00000033918 // Asb5 // ankyrin repeat and SOCs box-containing 5 // 8|8 B3.1 // 76294 /// BC108405 // Asb5 // ankyrin repeat and SOCs box-containing 5 // 8|8 B3.1 // 76294
6908461	0.0476655	0.924464	-0.25007	0.840856	6908461	chr3	-	115413353	115451791	85	NM_007901 // S1pr1 // sphingosine-1-phosphate receptor 1 // 3 G1|3 // 13609 /// ENSMUST00000055676 // S1pr1 // sphingosine-1-phosphate receptor 1 // 3 G1|3 // 13609 /// BC051023 // S1pr1 // sphingosine-1-phosphate receptor 1 // 3 G1|3 // 13609
6992172	0.0476816	0.924464	0.166972	1.1227	6992172	chr9	+	106267348	106287843	75	NM_153459 // Dusp7 // dual specificity phosphatase 7 // 9 F1|9 // 235584 /// ENSMUST00000066312 // Dusp7 // dual specificity phosphatase 7 // 9 F1|9 // 235584 /// BC010207 // Dusp7 // dual specificity phosphatase 7 // 9 F1|9 // 235584
6791310	0.047743	0.924464	-0.3961	0.75991	6791310	chr11	-	98951488	99016397	86	NM_007719 // Ccr7 // chemokine (C-C motif) receptor 7 // 11 D|11 // 12775 /// ENSMUST00000103134 // Ccr7 // chemokine (C-C motif) receptor 7 // 11 D|11 // 12775 /// ENSMUST00000036262 // Ccr7 // chemokine (C-C motif) receptor 7 // 11 D|11 // 12775
6843184	0.0477471	0.924464	0.234973	1.17688	6843184	chr16	+	91547324	91564252	60	NM_008338 // Ifngr2 // interferon gamma receptor 2 // 16 C3.3|16 63.3 cM // 15980 /// ENSMUST00000023687 // Ifngr2 // interferon gamma receptor 2 // 16 C3.3|16 63.3 cM // 15980 /// BC055745 // Ifngr2 // interferon gamma receptor 2 // 16 C3.3|16 63.3 cM // 15980 /// ENSMUST00000127644 // Ifngr2 // interferon gamma receptor 2 // 16 C3.3|16 63.3 cM // 15980
6937064	0.0477471	0.924464	0.366845	1.28953	6937064	chr5	-	31440362	31441268	16	NM_021290 // Ucn // urocortin // 5 B1|5 18.0 cM // 22226 /// ENSMUST00000043475 // Ucn // urocortin // 5 B1|5 18.0 cM // 22226 /// BC116948 // Ucn // urocortin // 5 B1|5 18.0 cM // 22226
6927075	0.0477523	0.924464	0.200187	1.14885	6927075	chr4	-	150263206	150288546	98	NM_020569 // Park7 // Parkinson disease (autosomal recessive, early onset) 7 // 4|4 E1 // 57320 /// ENSMUST00000105675 // Park7 // Parkinson disease (autosomal recessive, early onset) 7 // 4|4 E1 // 57320 /// ENSMUST00000105674 // Park7 // Parkinson disease (autosomal recessive, early onset) 7 // 4|4 E1 // 57320 /// ENSMUST00000030805 // Park7 // Parkinson disease (autosomal recessive, early onse…
6811459	0.0477559	0.924464	0.411272	1.32986	6811459	chr13	-	21233980	21255775	37	NM_146534 // Olfr1368 // olfactory receptor 1368 // 13 A3-A4|13 // 258527 /// ENSMUST00000055298 // Olfr1368 // olfactory receptor 1368 // 13 A3-A4|13 // 258527 /// BC125382 // Olfr1368 // olfactory receptor 1368 // 13 A3-A4|13 // 258527
6913195	0.0477619	0.924464	-0.271157	0.828654	6913195	chr4	+	46051827	46128904	172	NM_021883 // Tmod1 // tropomodulin 1 // 4 B1|4 21.5 cM // 21916 /// NM_173033 // Tstd2 // thiosulfate sulfurtransferase (rhodanese)-like domain containing 2 // 4 B1|4 // 272027 /// ENSMUST00000107773 // Tmod1 // tropomodulin 1 // 4 B1|4 21.5 cM // 21916 /// ENSMUST00000030012 // Tmod1 // tropomodulin 1 // 4 B1|4 21.5 cM // 21916 /// ENSMUST00000107772 // Tstd2 // thiosulfate sulfurtransferase (rh…
7011910	0.0478698	0.924464	-0.344725	0.787458	7011910	chrX	+	70232698	70276851	113	NM_009549 // Zfp185 // zinc finger protein 185 // X A7.3|X 28.95 cM // 22673 /// NM_001109043 // Zfp185 // zinc finger protein 185 // X A7.3|X 28.95 cM // 22673 /// ENSMUST00000114543 // Zfp185 // zinc finger protein 185 // X A7.3|X 28.95 cM // 22673 /// ENSMUST00000114546 // Zfp185 // zinc finger protein 185 // X A7.3|X 28.95 cM // 22673 /// EF494744 // Zfp185 // zinc finger protein 185 // X A7.…
6960351	0.0478814	0.924464	-0.299163	0.812724	6960351	chr7	+	52471133	52490095	176	NM_011565 // Tead2 // TEA domain family member 2 // 7 B5|7 23.0 cM // 21677 /// ENSMUST00000107801 // Tead2 // TEA domain family member 2 // 7 B5|7 23.0 cM // 21677 /// ENSMUST00000033060 // Tead2 // TEA domain family member 2 // 7 B5|7 23.0 cM // 21677 /// Y10026 // Tead2 // TEA domain family member 2 // 7 B5|7 23.0 cM // 21677 /// ENSMUST00000155313 // Tead2 // TEA domain family member 2 // 7 B…
6971843	0.0479061	0.924464	0.71934	1.64643	6971843	chr7	-	142704410	142824566	172	NM_178669 // Clrn3 // clarin 3 // 7 F3|7 // 212070 /// ENSMUST00000053716 // Clrn3 // clarin 3 // 7 F3|7 // 212070 /// BC036176 // Clrn3 // clarin 3 // 7 F3|7 // 212070
6965950	0.0479316	0.924464	-0.222873	0.856858	6965950	chr7	-	26215422	26324876	110	NM_001113368 // Ceacam2 // carcinoembryonic antigen-related cell adhesion molecule 2 // 7 A3|7 5.5 cM // 26367 /// NM_001039185 // Ceacam1 // carcinoembryonic antigen-related cell adhesion molecule 1 // 7 A3|7 5.5 cM // 26365 /// NM_001113369 // Ceacam2 // carcinoembryonic antigen-related cell adhesion molecule 2 // 7 A3|7 5.5 cM // 26367 /// NM_001039186 // Ceacam1 // carcinoembryonic antigen-re…
6995508	0.0480056	0.924464	0.190535	1.14119	6995508	chr9	-	50404451	50411934	33	NM_025848 // Sdhd // succinate dehydrogenase complex, subunit D, integral membrane protein // 9|9 B // 66925 /// ENSMUST00000000175 // Sdhd // succinate dehydrogenase complex, subunit D, integral membrane protein // 9|9 B // 66925 /// BC145731 // Sdhd // succinate dehydrogenase complex, subunit D, integral membrane protein // 9|9 B // 66925
6788076	0.0480081	0.924464	-0.199093	0.871098	6788076	chr11	-	50763838	50767285	40	NM_008936 // Prop1 // paired like homeodomain factor 1 // 11 B1.3|11 25.0 cM // 19127 /// ENSMUST00000051159 // Prop1 // paired like homeodomain factor 1 // 11 B1.3|11 25.0 cM // 19127 /// U77946 // Prop1 // paired like homeodomain factor 1 // 11 B1.3|11 25.0 cM // 19127
6814387	0.0480996	0.924464	-0.177248	0.884389	6814387	chr13	-	74459707	74487708	141	NM_023281 // Sdha // succinate dehydrogenase complex, subunit A, flavoprotein (Fp) // 13 C1|13 // 66945 /// ENSMUST00000022062 // Sdha // succinate dehydrogenase complex, subunit A, flavoprotein (Fp) // 13 C1|13 // 66945 /// BC031849 // Sdha // succinate dehydrogenase complex, subunit A, flavoprotein (Fp) // 13 C1|13 // 66945
6977756	0.0481243	0.924464	-0.17865	0.883529	6977756	chr8	+	87189026	87741783	356	NM_198020 // Trmt1 // TRM1 tRNA methyltransferase 1 homolog (S. cerevisiae) // 8 C3|8 39.0 cM // 212528 /// NM_001164559 // Trmt1 // TRM1 tRNA methyltransferase 1 homolog (S. cerevisiae) // 8 C3|8 39.0 cM // 212528 /// NM_001164560 // Trmt1 // TRM1 tRNA methyltransferase 1 homolog (S. cerevisiae) // 8 C3|8 39.0 cM // 212528 /// NM_001037922 // Gm6531 // predicted gene 6531 // 8 C3|8 // 624855 ///…
6803978	0.0481253	0.924464	-0.467398	0.723268	6803978	chr12	-	116446232	116597820	27	BC103785 // Igh-VJ558 // immunoglobulin heavy chain (J558 family) // 12 F2|12 59.0 cM // 16061 /// ENSMUST00000103526 // V165-D-J-C mu // IgM variable region // 12 F2|12 // 380822 /// ENSMUST00000103535 // LOC631518 // ig heavy chain V region VH558 B4-like // --- // 631518
6775478	0.0481433	0.924464	0.157825	1.1156	6775478	chr10	-	81053654	81069201	115	NM_053254 // Tle6 // transducin-like enhancer of split 6, homolog of Drosophila E(spl) // 10 C1|10 // 114606 /// ENSMUST00000072020 // Tle6 // transducin-like enhancer of split 6, homolog of Drosophila E(spl) // 10 C1|10 // 114606 /// AF145957 // Tle6 // transducin-like enhancer of split 6, homolog of Drosophila E(spl) // 10 C1|10 // 114606 /// ENSMUST00000151858 // Tle6 // transducin-like enhanc…
6917365	0.0481681	0.924464	0.267163	1.20344	6917365	chr4	+	129724821	129776566	426	NM_028266 // Col16a1 // collagen, type XVI, alpha 1 // 4 D2.2|4 // 107581 /// ENSMUST00000044565 // Col16a1 // collagen, type XVI, alpha 1 // 4 D2.2|4 // 107581 /// BC027766 // Col16a1 // collagen, type XVI, alpha 1 // 4 D2.2|4 // 107581 /// ENSMUST00000143432 // Col16a1 // collagen, type XVI, alpha 1 // 4 D2.2|4 // 107581 /// ENSMUST00000097866 // Col16a1 // collagen, type XVI, alpha 1 // 4 D2.2…
6768479	0.0481818	0.924464	0.36188	1.2851	6768479	chr10	+	66973545	67007549	106	NM_010118 // Egr2 // early growth response 2 // 10 B5|10 35.0 cM // 13654 /// ENSMUST00000048289 // Egr2 // early growth response 2 // 10 B5|10 35.0 cM // 13654 /// BC009093 // Egr2 // early growth response 2 // 10 B5|10 35.0 cM // 13654 /// ENSMUST00000105438 // Egr2 // early growth response 2 // 10 B5|10 35.0 cM // 13654 /// ENSMUST00000146986 // Egr2 // early growth response 2 // 10 B5|10 35.0…
6833146	0.0481876	0.924464	0.550092	1.46418	6833146	chr15	+	98884120	98889400	66	NM_013639 // Prph // peripherin // 15 E-F|15 55.5 cM // 19132 /// NM_001163588 // Prph // peripherin // 15 E-F|15 55.5 cM // 19132 /// NM_001163589 // Prph // peripherin // 15 E-F|15 55.5 cM // 19132 /// ENSMUST00000047104 // Prph // peripherin // 15 E-F|15 55.5 cM // 19132 /// ENSMUST00000024249 // Prph // peripherin // 15 E-F|15 55.5 cM // 19132 /// BC046291 // Prph // peripherin // 15 E-F|15 5…
6849297	0.048197	0.924464	-0.207888	0.865804	6849297	chr17	+	24624857	24648486	167	NM_027937 // Caskin1 // CASK interacting protein 1 // 17 A3.3|17 // 268932 /// ENSMUST00000024958 // Caskin1 // CASK interacting protein 1 // 17 A3.3|17 // 268932 /// BC145281 // Caskin1 // CASK interacting protein 1 // 17 A3.3|17 // 268932 /// ENSMUST00000115347 // Caskin1 // CASK interacting protein 1 // 17 A3.3|17 // 268932 /// ENSMUST00000088474 // Caskin1 // CASK interacting protein 1 // 17 …
6910648	0.0482343	0.924464	-0.292505	0.816483	6910648	chr3	-	152464543	152645200	140	NM_012028 // St6galnac5 // ST6 (alpha-N-acetyl-neuraminyl-2,3-beta-galactosyl-1,3)-N-acetylgalactosaminide alpha-2,6-sialyltransferase 5 // 3 H3|3 // 26938 /// ENSMUST00000044278 // St6galnac5 // ST6 (alpha-N-acetyl-neuraminyl-2,3-beta-galactosyl-1,3)-N-acetylgalactosaminide alpha-2,6-sialyltransferase 5 // 3 H3|3 // 26938 /// AB028840 // St6galnac5 // ST6 (alpha-N-acetyl-neuraminyl-2,3-beta-gala…
6921173	0.0484071	0.924464	0.264232	1.201	6921173	chr4	-	43667102	43669311	55	NM_026871 // Hint2 // histidine triad nucleotide binding protein 2 // 4 B1|4 // 68917 /// ENSMUST00000030192 // Hint2 // histidine triad nucleotide binding protein 2 // 4 B1|4 // 68917 /// BC086940 // Hint2 // histidine triad nucleotide binding protein 2 // 4 B1|4 // 68917
6970392	0.0484277	0.924464	-0.205725	0.867103	6970392	chr7	-	116942163	117022653	229	NM_020052 // Scube2 // signal peptide, CUB domain, EGF-like 2 // 7 F1|7 50.0 cM // 56788 /// ENSMUST00000007423 // Scube2 // signal peptide, CUB domain, EGF-like 2 // 7 F1|7 50.0 cM // 56788
6754776	0.0484716	0.924464	0.286825	1.21995	6754776	chr1	+	167390752	167411345	98	NM_027430 // Brp44 // brain protein 44 // 1|1 H2 // 70456 /// ENSMUST00000027853 // Brp44 // brain protein 44 // 1|1 H2 // 70456 /// BC018324 // Brp44 // brain protein 44 // 1|1 H2 // 70456
6893400	0.0484827	0.924464	0.298775	1.2301	6893400	chr2	-	170404918	170427517	33	NR_027825 // 4930470P17Rik // RIKEN cDNA 4930470P17 gene // 2 H3|2 // 67637
6875744	0.0485061	0.924464	0.254808	1.19318	6875744	chr2	+	25513475	25517477	32	NM_007947 // Lcn5 // lipocalin 5 // 2|2 // 13863 /// NM_001042630 // Lcn5 // lipocalin 5 // 2|2 // 13863 /// ENSMUST00000028306 // Lcn5 // lipocalin 5 // 2|2 // 13863 /// ENSMUST00000100313 // Lcn5 // lipocalin 5 // 2|2 // 13863 /// U68546 // Lcn5 // lipocalin 5 // 2|2 // 13863 /// ENSMUST00000100312 // Lcn5 // lipocalin 5 // 2|2 // 13863
6926419	0.048637	0.924464	-0.178915	0.883367	6926419	chr4	-	140668931	140695650	44	NM_001025608 // D4Ertd22e // DNA segment, Chr 4, ERATO Doi 22, expressed // 4 D3|4 69.8 cM // 213491 /// NM_174996 // D4Ertd22e // DNA segment, Chr 4, ERATO Doi 22, expressed // 4 D3|4 69.8 cM // 213491 /// ENSMUST00000102487 // D4Ertd22e // DNA segment, Chr 4, ERATO Doi 22, expressed // 4 D3|4 69.8 cM // 213491 /// ENSMUST00000094549 // D4Ertd22e // DNA segment, Chr 4, ERATO Doi 22, expressed //…
6890422	0.0486597	0.924464	-0.237745	0.84807	6890422	chr2	-	121879262	121944120	292	NM_145531 // Spg11 // spastic paraplegia 11 // 2 F1|2 // 214585 /// ENSMUST00000036450 // Spg11 // spastic paraplegia 11 // 2 F1|2 // 214585 /// BC019404 // Spg11 // spastic paraplegia 11 // 2 F1|2 // 214585
6856201	0.0486863	0.924464	-0.296365	0.814302	6856201	chr17	-	56240026	56249241	61	NM_020568 // Plin4 // perilipin 4 // 17|17 D // 57435 /// ENSMUST00000002908 // Plin4 // perilipin 4 // 17|17 D // 57435 /// AF064748 // Plin4 // perilipin 4 // 17|17 D // 57435
6882775	0.0487514	0.924464	-0.185347	0.879437	6882775	chr2	+	158620556	158691521	203	NM_145742 // Dhx35 // DEAH (Asp-Glu-Ala-His) box polypeptide 35 // 2 H1|2 // 71715 /// ENSMUST00000029186 // Dhx35 // DEAH (Asp-Glu-Ala-His) box polypeptide 35 // 2 H1|2 // 71715 /// BC029709 // Dhx35 // DEAH (Asp-Glu-Ala-His) box polypeptide 35 // 2 H1|2 // 71715 /// ENSMUST00000109476 // Dhx35 // DEAH (Asp-Glu-Ala-His) box polypeptide 35 // 2 H1|2 // 71715
6785746	0.0488607	0.924464	-0.194942	0.873608	6785746	chr11	-	5717084	5752506	119	NM_017401 // Polm // polymerase (DNA directed), mu // 11 A1|11 // 54125 /// ENSMUST00000109837 // Polm // polymerase (DNA directed), mu // 11 A1|11 // 54125 /// ENSMUST00000020767 // Polm // polymerase (DNA directed), mu // 11 A1|11 // 54125 /// AF176098 // Polm // polymerase (DNA directed), mu // 11 A1|11 // 54125
6952750	0.0491317	0.924464	-0.528942	0.693063	6952750	chr6	-	36562323	36763323	250	NM_008973 // Ptn // pleiotrophin // 6 B1|6 13.5 cM // 19242 /// ENSMUST00000101534 // Ptn // pleiotrophin // 6 B1|6 13.5 cM // 19242 /// BC061695 // Ptn // pleiotrophin // 6 B1|6 13.5 cM // 19242 /// ENSMUST00000031864 // Ptn // pleiotrophin // 6 B1|6 13.5 cM // 19242
6853868	0.0492307	0.924464	0.225148	1.1689	6853868	chr17	-	14526120	14535939	21	NR_027986 // 4930474M22Rik // RIKEN cDNA 4930474M22 gene // 17 A2|17 // 74917 /// BC089489 // 4930474M22Rik // RIKEN cDNA 4930474M22 gene // 17 A2|17 // 74917 /// ENSMUST00000049726 // 4930474M22Rik // RIKEN cDNA 4930474M22 gene // 17 A2|17 // 74917
6794339	0.0493013	0.924464	-0.21422	0.862012	6794339	chr12	+	34092444	34181277	96	NM_172253 // Twistnb // TWIST neighbor // 12 A2|12 // 28071 /// ENSMUST00000020877 // Twistnb // TWIST neighbor // 12 A2|12 // 28071 /// BC139162 // Twistnb // TWIST neighbor // 12 A2|12 // 28071
6986031	0.0493576	0.924464	0.345265	1.27038	6986031	chr8	-	126415669	126420335	67	NM_009606 // Acta1 // actin, alpha 1, skeletal muscle // 8 E2|8 67.0 cM // 11459 /// ENSMUST00000034453 // Acta1 // actin, alpha 1, skeletal muscle // 8 E2|8 67.0 cM // 11459 /// BC014877 // Acta1 // actin, alpha 1, skeletal muscle // 8 E2|8 67.0 cM // 11459
6782989	0.0494584	0.924464	-0.445848	0.734153	6782989	chr11	+	82891316	82936161	54	NM_011407 // Slfn1 // schlafen 1 // 11 C|11 48.0 cM // 20555 /// ENSMUST00000037994 // Slfn1 // schlafen 1 // 11 C|11 48.0 cM // 20555 /// BC052869 // Slfn1 // schlafen 1 // 11 C|11 48.0 cM // 20555
6781885	0.0495331	0.924464	0.33108	1.25795	6781885	chr11	+	67268679	67502474	262	NM_001109657 // Gas7 // growth arrest specific 7 // 11 B3|11 // 14457 /// NM_008088 // Gas7 // growth arrest specific 7 // 11 B3|11 // 14457 /// ENSMUST00000041611 // Gas7 // growth arrest specific 7 // 11 B3|11 // 14457 /// ENSMUST00000108681 // Gas7 // growth arrest specific 7 // 11 B3|11 // 14457 /// ENSMUST00000108682 // Gas7 // growth arrest specific 7 // 11 B3|11 // 14457 /// ENSMUST0000010…
6750440	0.0496045	0.924464	-0.29524	0.814937	6750440	chr1	+	72840313	72899038	94	NM_008342 // Igfbp2 // insulin-like growth factor binding protein 2 // 1 C3|1 36.1 cM // 16008 /// ENSMUST00000047328 // Igfbp2 // insulin-like growth factor binding protein 2 // 1 C3|1 36.1 cM // 16008 /// BC012724 // Igfbp2 // insulin-like growth factor binding protein 2 // 1 C3|1 36.1 cM // 16008 /// ENSMUST00000080287 // Igfbp2 // insulin-like growth factor binding protein 2 // 1 C3|1 36.1 cM…
6956773	0.0496588	0.924464	-0.439953	0.737159	6956773	chr6	-	116642668	116666920	41	NM_178768 // Tmem72 // transmembrane protein 72 // 6 E3|6 // 319776 /// ENSMUST00000056623 // Tmem72 // transmembrane protein 72 // 6 E3|6 // 319776 /// BC093486 // Tmem72 // transmembrane protein 72 // 6 E3|6 // 319776 /// ENSMUST00000129255 // Tmem72 // transmembrane protein 72 // 6 E3|6 // 319776
6765276	0.0496999	0.924464	1.26354	2.40085	6765276	chr1	-	193897651	193905509	12	NM_181796 // Gstp2 // glutathione S-transferase, pi 2 // 19 A|19 0.0 cM // 14869 /// NM_013541 // Gstp1 // glutathione S-transferase, pi 1 // 19 A|19 0.0 cM // 14870 /// ENSMUST00000042700 // Gstp2 // glutathione S-transferase, pi 2 // 19 A|19 0.0 cM // 14869 /// ENSMUST00000042898 // Gstp1 // glutathione S-transferase, pi 1 // 19 A|19 0.0 cM // 14870 /// BC094623 // Gstp2 // glutathione S-transf…
6913002	0.0497184	0.924464	0.307025	1.23715	6913002	chr4	+	43394871	43439955	203	NM_001037709 // Rusc2 // RUN and SH3 domain containing 2 // 4 A5|4 // 100213 /// NM_199057 // Rusc2 // RUN and SH3 domain containing 2 // 4 A5|4 // 100213 /// ENSMUST00000098106 // Rusc2 // RUN and SH3 domain containing 2 // 4 A5|4 // 100213 /// ENSMUST00000035645 // Rusc2 // RUN and SH3 domain containing 2 // 4 A5|4 // 100213 /// BC141186 // Rusc2 // RUN and SH3 domain containing 2 // 4 A5|4 // …
6756419	0.0498265	0.924464	0.864633	1.82088	6756419	chr1	+	194014507	194368391	322	NM_010600 // Kcnh1 // potassium voltage-gated channel, subfamily H (eag-related), member 1 // 1 H6|1 // 16510 /// NM_001038607 // Kcnh1 // potassium voltage-gated channel, subfamily H (eag-related), member 1 // 1 H6|1 // 16510 /// ENSMUST00000078470 // Kcnh1 // potassium voltage-gated channel, subfamily H (eag-related), member 1 // 1 H6|1 // 16510 /// ENSMUST00000110844 // Kcnh1 // potassium volt…
6992385	0.049831	0.924464	-0.3116	0.805748	6992385	chr9	+	108985014	108995004	69	NM_025689 // Ccdc51 // coiled-coil domain containing 51 // 9 F2|9 // 66658 /// ENSMUST00000026735 // Ccdc51 // coiled-coil domain containing 51 // 9 F2|9 // 66658 /// BC098221 // Ccdc51 // coiled-coil domain containing 51 // 9 F2|9 // 66658
6945623	0.0498782	0.924464	-0.242603	0.845219	6945623	chr6	+	39522108	39542088	156	NM_178873 // Adck2 // aarF domain containing kinase 2 // 6 B1|6 // 57869 /// ENSMUST00000140364 // Adck2 // aarF domain containing kinase 2 // 6 B1|6 // 57869 /// BC069944 // Adck2 // aarF domain containing kinase 2 // 6 B1|6 // 57869 /// ENSMUST00000149304 // Adck2 // aarF domain containing kinase 2 // 6 B1|6 // 57869
6769088	0.0498849	0.924464	-0.294835	0.815166	6769088	chr10	+	78016805	78047225	112	NM_173751 // Ilvbl // ilvB (bacterial acetolactate synthase)-like // 10 C1|10 42.3 cM // 216136 /// ENSMUST00000105384 // Ilvbl // ilvB (bacterial acetolactate synthase)-like // 10 C1|10 42.3 cM // 216136 /// BC056459 // Ilvbl // ilvB (bacterial acetolactate synthase)-like // 10 C1|10 42.3 cM // 216136 /// BC056459 // Ilvbl // ilvB (bacterial acetolactate synthase)-like // 10 C1|10 42.3 cM // 216…
6967821	0.0499094	0.924464	-0.256727	0.836984	6967821	chr7	-	69562208	69565024	44	NM_011746 // Mkrn3 // makorin, ring finger protein, 3 // 7 C|7 29.0 cM // 22652 /// ENSMUST00000094340 // Mkrn3 // makorin, ring finger protein, 3 // 7 C|7 29.0 cM // 22652 /// BC054771 // Mkrn3 // makorin, ring finger protein, 3 // 7 C|7 29.0 cM // 22652
6899385	0.0499438	0.924464	-0.24523	0.843681	6899385	chr3	+	90530874	90544555	55	NM_001165968 // Pglyrp4 // peptidoglycan recognition protein 4 // 3 F1|3 // 384997 /// NM_207263 // Pglyrp4 // peptidoglycan recognition protein 4 // 3 F1|3 // 384997 /// ENSMUST00000047745 // Pglyrp4 // peptidoglycan recognition protein 4 // 3 F1|3 // 384997 /// BC120840 // Pglyrp4 // peptidoglycan recognition protein 4 // 3 F1|3 // 384997

## Sheet: M HFD vs CD
Spot ID	Raw pValue	Adj pValue	logFC	Ratio H/C	probeset_id	seqname	strand	start	stop	total_probes	gene_assignment
6781515	3.51542e-05	0.408457	1.28677	2.43981	6781515	chr11	+	61298946	61302402	44	NM_029568 // Mfap4 // microfibrillar-associated protein 4 // 11 B2|11 34.35 cM // 76293 /// NM_011841 // Mapk7 // mitogen-activated protein kinase 7 // 11 B2|11 // 23939 /// ENSMUST00000064783 // Mfap4 // microfibrillar-associated protein 4 // 11 B2|11 34.35 cM // 76293 /// ENSMUST00000079080 // Mapk7 // mitogen-activated protein kinase 7 // 11 B2|11 // 23939 /// BC022666 // Mfap4 // microfibrill…
6751058	0.000119025	0.530915	-0.926295	0.526208	6751058	chr1	+	82229682	82233665	20	NM_010570 // Irs1 // insulin receptor substrate 1 // 1 C5|1 57.0 cM // 16367 /// ENSMUST00000069799 // Irs1 // insulin receptor substrate 1 // 1 C5|1 57.0 cM // 16367
6955265	0.000178133	0.530915	0.889203	1.85215	6955265	chr6	-	87292598	87300958	52	NM_025466 // Gkn1 // gastrokine 1 // 6|6 D2 // 66283 /// ENSMUST00000032129 // Gkn1 // gastrokine 1 // 6|6 D2 // 66283 /// AY456960 // Gkn1 // gastrokine 1 // 6|6 D2 // 66283
6850863	0.000189806	0.530915	0.60652	1.52258	6850863	chr17	+	49071689	49236913	88	NM_027452 // Lrfn2 // leucine rich repeat and fibronectin type III domain containing 2 // 17 C|17 // 70530 /// ENSMUST00000046254 // Lrfn2 // leucine rich repeat and fibronectin type III domain containing 2 // 17 C|17 // 70530 /// BC139418 // Lrfn2 // leucine rich repeat and fibronectin type III domain containing 2 // 17 C|17 // 70530
6758704	0.000250282	0.530915	0.375355	1.29716	6758704	chr1	-	54529849	54614539	106	NM_001163314 // Pgap1 // post-GPI attachment to proteins 1 // 1 C1.1|1 // 241062 /// ENSMUST00000094950 // Pgap1 // post-GPI attachment to proteins 1 // 1 C1.1|1 // 241062
7009872	0.000267816	0.530915	0.587777	1.50293	7009872	chrX	+	8469502	8478943	32	NM_175327 // B630019K06Rik // RIKEN cDNA B630019K06 gene // X A1.1|X // 102941 /// BC055780 // B630019K06Rik // RIKEN cDNA B630019K06 gene // X A1.1|X // 102941
6783685	0.000281602	0.530915	1.38563	2.61285	6783685	chr11	+	94784336	94814335	262	NM_007742 // Col1a1 // collagen, type I, alpha 1 // 11 D|11 56.0 cM // 12842 /// ENSMUST00000001547 // Col1a1 // collagen, type I, alpha 1 // 11 D|11 56.0 cM // 12842 /// BC050014 // Col1a1 // collagen, type I, alpha 1 // 11 D|11 56.0 cM // 12842 /// ENSMUST00000107754 // Col1a1 // collagen, type I, alpha 1 // 11 D|11 56.0 cM // 12842
6769597	0.000323916	0.530915	0.70909	1.63477	6769597	chr10	+	87321821	87399787	129	NM_010512 // Igf1 // insulin-like growth factor 1 // 10 C1|10 48.0 cM // 16000 /// NM_001111274 // Igf1 // insulin-like growth factor 1 // 10 C1|10 48.0 cM // 16000 /// NM_001111275 // Igf1 // insulin-like growth factor 1 // 10 C1|10 48.0 cM // 16000 /// NM_001111276 // Igf1 // insulin-like growth factor 1 // 10 C1|10 48.0 cM // 16000 /// NM_184052 // Igf1 // insulin-like growth factor 1 // 10 C1…
6953949	0.000342703	0.530915	0.784347	1.72231	6953949	chr6	-	58165100	58166011	8	NM_134436 // Vmn1r27 // vomeronasal 1 receptor 27 // 6 B3|6 // 171206 /// NM_134436 // Vmn1r27 // vomeronasal 1 receptor 27 // 6 B3|6 // 171206 /// ENSMUST00000095862 // Vmn1r27 // vomeronasal 1 receptor 27 // 6 B3|6 // 171206
6918131	0.00064523	0.73151	0.828758	1.77616	6918131	chr4	+	140566359	140571888	64	NM_008546 // Mfap2 // microfibrillar-associated protein 2 // 4|4 D3-E1 // 17150 /// NM_001161799 // Mfap2 // microfibrillar-associated protein 2 // 4|4 D3-E1 // 17150 /// ENSMUST00000102492 // Mfap2 // microfibrillar-associated protein 2 // 4|4 D3-E1 // 17150 /// L23769 // Mfap2 // microfibrillar-associated protein 2 // 4|4 D3-E1 // 17150 /// ENSMUST00000071977 // Mfap2 // microfibrillar-associat…
6912644	0.000779551	0.73151	1.29868	2.46004	6912644	chr4	+	35099323	35121514	59	NM_199157 // Ifnk // interferon kappa // 4 A5|4 // 387510 /// ENSMUST00000058595 // Ifnk // interferon kappa // 4 A5|4 // 387510 /// BC099376 // Ifnk // interferon kappa // 4 A5|4 // 387510
6943818	0.000839352	0.73151	1.08737	2.12486	6943818	chr6	+	4421500	4513138	415	NM_007743 // Col1a2 // collagen, type I, alpha 2 // 6 A1|6 0.68 cM // 12843 /// ENSMUST00000031668 // Col1a2 // collagen, type I, alpha 2 // 6 A1|6 0.68 cM // 12843 /// BC007158 // Col1a2 // collagen, type I, alpha 2 // 6 A1|6 0.68 cM // 12843
6864700	0.000843117	0.73151	-0.579708	0.669099	6864700	chr18	-	36884721	36886432	22	NM_009841 // Cd14 // CD14 antigen // 18 B2|18 31.0 cM // 12475 /// ENSMUST00000061829 // Cd14 // CD14 antigen // 18 B2|18 31.0 cM // 12475 /// BC057889 // Cd14 // CD14 antigen // 18 B2|18 31.0 cM // 12475
6814956	0.000918049	0.73151	0.903338	1.87039	6814956	chr13	-	89765116	89891082	243	NM_001081249 // Vcan // versican // 13 C3|13 55.0 cM // 13003 /// NM_019389 // Vcan // versican // 13 C3|13 55.0 cM // 13003 /// NM_001134474 // Vcan // versican // 13 C3|13 55.0 cM // 13003 /// NM_001134475 // Vcan // versican // 13 C3|13 55.0 cM // 13003 /// NM_172955 // Vcan // versican // 13 C3|13 55.0 cM // 13003 /// ENSMUST00000109546 // Vcan // versican // 13 C3|13 55.0 cM // 13003 /// ENS…
6976307	0.000958762	0.73151	-0.659948	0.632901	6976307	chr8	+	59796067	59804835	68	NM_010402 // Hand2 // heart and neural crest derivatives expressed transcript 2 // 8 B2|8 30.0 cM // 15111 /// ENSMUST00000040104 // Hand2 // heart and neural crest derivatives expressed transcript 2 // 8 B2|8 30.0 cM // 15111 /// U43715 // Hand2 // heart and neural crest derivatives expressed transcript 2 // 8 B2|8 30.0 cM // 15111
6901280	0.00103269	0.73151	0.609955	1.52621	6901280	chr3	+	128853104	128957203	225	NM_001042502 // Pitx2 // paired-like homeodomain transcription factor 2 // 3 G3|3 57.7 cM // 18741 /// NM_011098 // Pitx2 // paired-like homeodomain transcription factor 2 // 3 G3|3 57.7 cM // 18741 /// NM_001042504 // Pitx2 // paired-like homeodomain transcription factor 2 // 3 G3|3 57.7 cM // 18741 /// ENSMUST00000029657 // Pitx2 // paired-like homeodomain transcription factor 2 // 3 G3|3 57.7 …
6906965	0.0010998	0.73151	-0.628355	0.646914	6906965	chr3	-	92236229	92243725	31	NM_009265 // Sprr1b // small proline-rich protein 1B // 3 F1|3 45.2 cM // 20754 /// ENSMUST00000062160 // Sprr1b // small proline-rich protein 1B // 3 F1|3 45.2 cM // 20754 /// BC119290 // Sprr1b // small proline-rich protein 1B // 3 F1|3 45.2 cM // 20754
6884351	0.00112067	0.73151	-0.493937	0.710084	6884351	chr2	-	3372029	3392341	78	NM_022724 // Suv39h2 // suppressor of variegation 3-9 homolog 2 (Drosophila) // 2 A|2 2.5 cM // 64707 /// NR_027509 // Suv39h2 // suppressor of variegation 3-9 homolog 2 (Drosophila) // 2 A|2 2.5 cM // 64707 /// NM_001110214 // Dclre1c // DNA cross-link repair 1C, PSO2 homolog (S. cerevisiae) // 2 A1|2 // 227525 /// ENSMUST00000027956 // Suv39h2 // suppressor of variegation 3-9 homolog 2 (Drosoph…
6946004	0.00112069	0.73151	0.48128	1.39598	6946004	chr6	+	48487588	48498210	65	NM_133764 // Atp6v0e2 // ATPase, H+ transporting, lysosomal V0 subunit E2 // 6|6 B3 // 76252 /// ENSMUST00000040361 // Atp6v0e2 // ATPase, H+ transporting, lysosomal V0 subunit E2 // 6|6 B3 // 76252 /// BC010790 // Atp6v0e2 // ATPase, H+ transporting, lysosomal V0 subunit E2 // 6|6 B3 // 76252
6932374	0.00115152	0.73151	-1.24476	0.421978	6932374	chr5	+	91282897	91323459	50	NM_008176 // Cxcl1 // chemokine (C-X-C motif) ligand 1 // 5 E-F|5 51.0 cM // 14825 /// ENSMUST00000031327 // Cxcl1 // chemokine (C-X-C motif) ligand 1 // 5 E-F|5 51.0 cM // 14825 /// BC037997 // Cxcl1 // chemokine (C-X-C motif) ligand 1 // 5 E-F|5 51.0 cM // 14825
6837144	0.00120304	0.73151	-0.370245	0.773651	6837144	chr15	-	79774335	79856031	123	NM_011057 // Pdgfb // platelet derived growth factor, B polypeptide // 15 E|15 46.8 cM // 18591 /// ENSMUST00000000500 // Pdgfb // platelet derived growth factor, B polypeptide // 15 E|15 46.8 cM // 18591 /// BC053430 // Pdgfb // platelet derived growth factor, B polypeptide // 15 E|15 46.8 cM // 18591
6872765	0.00120622	0.73151	0.691518	1.61498	6872765	chr19	-	34314834	34365519	101	NM_007392 // Acta2 // actin, alpha 2, smooth muscle, aorta // 19|19 C3 // 11475 /// ENSMUST00000039631 // Acta2 // actin, alpha 2, smooth muscle, aorta // 19|19 C3 // 11475 /// BC064800 // Acta2 // actin, alpha 2, smooth muscle, aorta // 19|19 C3 // 11475
6976210	0.00122116	0.73151	-0.466433	0.723752	6976210	chr8	+	55614953	55673189	115	NM_029569 // Asb5 // ankyrin repeat and SOCs box-containing 5 // 8|8 B3.1 // 76294 /// ENSMUST00000033918 // Asb5 // ankyrin repeat and SOCs box-containing 5 // 8|8 B3.1 // 76294 /// BC108405 // Asb5 // ankyrin repeat and SOCs box-containing 5 // 8|8 B3.1 // 76294
6941224	0.00123323	0.73151	0.85843	1.81306	6941224	chr5	-	115258223	115273454	55	NR_027817 // 1500011B03Rik // RIKEN cDNA 1500011B03 gene // 5 F|5 // 66236 /// NM_181075 // 2610524H06Rik // RIKEN cDNA 2610524H06 gene // 5 F|5 // 330173 /// NR_027818 // 1500011B03Rik // RIKEN cDNA 1500011B03 gene // 5 F|5 // 66236 /// ENSMUST00000100850 // 2610524H06Rik // RIKEN cDNA 2610524H06 gene // 5 F|5 // 330173 /// BC096574 // 2610524H06Rik // RIKEN cDNA 2610524H06 gene // 5 F|5 // 3301…
6960178	0.00130507	0.73151	-0.835805	0.56027	6960178	chr7	+	51052783	51059193	55	NM_008940 // Klk8 // kallikrein related-peptidase 8 // 7 B4|7 24.0 cM // 259277 /// ENSMUST00000085461 // Klk8 // kallikrein related-peptidase 8 // 7 B4|7 24.0 cM // 259277 /// D30785 // Klk8 // kallikrein related-peptidase 8 // 7 B4|7 24.0 cM // 259277
6889715	0.00132124	0.73151	-0.71755	0.608129	6889715	chr2	-	111175316	111176233	9	NM_146907 // Olfr1282 // olfactory receptor 1282 // 2 E3|2 // 258909 /// NM_146907 // Olfr1282 // olfactory receptor 1282 // 2 E3|2 // 258909 /// ENSMUST00000099618 // Olfr1282 // olfactory receptor 1282 // 2 E3|2 // 258909 /// ENSMUST00000099618 // Olfr1282 // olfactory receptor 1282 // 2 E3|2 // 258909
6922202	0.00139216	0.73151	-0.400075	0.757819	6922202	chr4	-	61850579	61935235	90	NM_009554 // Zfp37 // zinc finger protein 37 // 4 B3|4 30.6 cM // 22696 /// ENSMUST00000068822 // Zfp37 // zinc finger protein 37 // 4 B3|4 30.6 cM // 22696 /// BC063757 // Zfp37 // zinc finger protein 37 // 4 B3|4 30.6 cM // 22696
6866228	0.00141168	0.73151	-0.375433	0.770874	6866228	chr18	-	66087941	66099477	41	NM_013833 // Rax // retina and anterior neural fold homeobox // 18 E1|18 38.0 cM // 19434 /// ENSMUST00000025396 // Rax // retina and anterior neural fold homeobox // 18 E1|18 38.0 cM // 19434 /// U73177 // Rax // retina and anterior neural fold homeobox // 18 E1|18 38.0 cM // 19434
6878265	0.00148608	0.73151	-0.605973	0.657028	6878265	chr2	+	74529878	74533144	20	NM_013554 // Hoxd10 // homeobox D10 // 2 C3|2 45.0 cM // 15430 /// ENSMUST00000061745 // Hoxd10 // homeobox D10 // 2 C3|2 45.0 cM // 15430 /// BC013463 // Hoxd10 // homeobox D10 // 2 C3|2 45.0 cM // 15430
6775668	0.00148759	0.73151	-1.07109	0.475959	6775668	chr10	-	84483095	84565271	78	NM_010214 // Fhl4 // four and a half LIM domains 4 // 10 C1|10 // 14202 /// ENSMUST00000059383 // Fhl4 // four and a half LIM domains 4 // 10 C1|10 // 14202 /// BC061148 // Fhl4 // four and a half LIM domains 4 // 10 C1|10 // 14202
6815126	0.00149529	0.73151	0.572625	1.48723	6815126	chr13	-	94386854	94444254	182	NM_022884 // Bhmt2 // betaine-homocysteine methyltransferase 2 // 13 C3|13 49.0 cM // 64918 /// NM_016668 // Bhmt // betaine-homocysteine methyltransferase // 13 D1|13 // 12116 /// ENSMUST00000015941 // Bhmt2 // betaine-homocysteine methyltransferase 2 // 13 C3|13 49.0 cM // 64918 /// ENSMUST00000099309 // Bhmt // betaine-homocysteine methyltransferase // 13 D1|13 // 12116 /// ENSMUST00000091776 …
6986649	0.00149937	0.73151	-0.954938	0.515864	6986649	chr9	+	5308848	5336771	84	NM_007609 // Casp4 // caspase 4, apoptosis-related cysteine peptidase // 9 A1|9 1.1 cM // 12363 /// BC061255 // Casp4 // caspase 4, apoptosis-related cysteine peptidase // 9 A1|9 1.1 cM // 12363 /// ENSMUST00000160064 // Casp4 // caspase 4, apoptosis-related cysteine peptidase // 9 A1|9 1.1 cM // 12363 /// ENSMUST00000159461 // Casp4 // caspase 4, apoptosis-related cysteine peptidase // 9 A1|9 1.…
6775185	0.00150363	0.73151	1.04292	2.06039	6775185	chr10	-	76171561	76216839	180	NM_009933 // Col6a1 // collagen, type VI, alpha 1 // 10 B5-C1|10 41.1 cM // 12833 /// ENSMUST00000001147 // Col6a1 // collagen, type VI, alpha 1 // 10 B5-C1|10 41.1 cM // 12833 /// ENSMUST00000105412 // Col6a1 // collagen, type VI, alpha 1 // 10 B5-C1|10 41.1 cM // 12833 /// X66405 // Col6a1 // collagen, type VI, alpha 1 // 10 B5-C1|10 41.1 cM // 12833
6959144	0.001735	0.73151	-1.0146	0.494965	6959144	chr7	+	25562223	25569668	26	NM_007675 // Ceacam10 // carcinoembryonic antigen-related cell adhesion molecule 10 // 7 A3|7 5.5 cM // 26366 /// ENSMUST00000038069 // Ceacam10 // carcinoembryonic antigen-related cell adhesion molecule 10 // 7 A3|7 5.5 cM // 26366 /// BC003346 // Ceacam10 // carcinoembryonic antigen-related cell adhesion molecule 10 // 7 A3|7 5.5 cM // 26366
6836341	0.00176893	0.73151	-0.467115	0.72341	6836341	chr15	-	66612381	66663401	132	NM_001029841 // Sla // src-like adaptor // 15 D2|15 37.5 cM // 20491 /// NM_009192 // Sla // src-like adaptor // 15 D2|15 37.5 cM // 20491 /// ENSMUST00000100572 // Sla // src-like adaptor // 15 D2|15 37.5 cM // 20491 /// AJ131777 // Sla // src-like adaptor // 15 D2|15 37.5 cM // 20491
6978937	0.0017825	0.73151	-0.44125	0.736496	6978937	chr8	+	109459629	109538112	117	NM_009229 // Sntb2 // syntrophin, basic 2 // 8 D3|8 52.0 cM // 20650 /// ENSMUST00000047425 // Sntb2 // syntrophin, basic 2 // 8 D3|8 52.0 cM // 20650 /// U00678 // Sntb2 // syntrophin, basic 2 // 8 D3|8 52.0 cM // 20650
6908079	0.00182724	0.73151	-0.45058	0.731749	6908079	chr3	-	107784620	107837077	62	NM_008183 // Gstm2 // glutathione S-transferase, mu 2 // 3 F2.3|3 // 14863 /// NM_010358 // Gstm1 // glutathione S-transferase, mu 1 // 3 F2.3|3 // 14862 /// ENSMUST00000012348 // Gstm2 // glutathione S-transferase, mu 2 // 3 F2.3|3 // 14863 /// ENSMUST00000004140 // Gstm1 // glutathione S-transferase, mu 1 // 3 F2.3|3 // 14862 /// BC037068 // Gstm2 // glutathione S-transferase, mu 2 // 3 F2.3|3 …
6907972	0.00187806	0.73151	0.735038	1.66444	6907972	chr3	-	106615338	106627118	18	NM_146489 // Olfr266 // olfactory receptor 266 // 3 F2|3 // 258482 /// ENSMUST00000059486 // Olfr266 // olfactory receptor 266 // 3 F2|3 // 258482 /// BC125352 // Olfr266 // olfactory receptor 266 // 3 F2|3 // 258482
6883105	0.00190759	0.73151	-0.998212	0.50062	6883105	chr2	+	164387933	164393996	46	NM_026323 // Wfdc2 // WAP four-disulfide core domain 2 // 2 H3|2 // 67701 /// ENSMUST00000017867 // Wfdc2 // WAP four-disulfide core domain 2 // 2 H3|2 // 67701 /// BC099427 // Wfdc2 // WAP four-disulfide core domain 2 // 2 H3|2 // 67701 /// ENSMUST00000109343 // Wfdc2 // WAP four-disulfide core domain 2 // 2 H3|2 // 67701
6959793	0.0019299	0.73151	-0.55109	0.682504	6959793	chr7	+	35904156	35906937	20	NM_007678 // Cebpa // CCAAT/enhancer binding protein (C/EBP), alpha // 7 B1|7 12.0 cM // 12606 /// ENSMUST00000042985 // Cebpa // CCAAT/enhancer binding protein (C/EBP), alpha // 7 B1|7 12.0 cM // 12606 /// BC011118 // Cebpa // CCAAT/enhancer binding protein (C/EBP), alpha // 7 B1|7 12.0 cM // 12606
6775182	0.00195115	0.73151	0.882593	1.84369	6775182	chr10	-	76058766	76146942	225	NM_146007 // Col6a2 // collagen, type VI, alpha 2 // 10 B5-C1|10 41.1 cM // 12834 /// ENSMUST00000001181 // Col6a2 // collagen, type VI, alpha 2 // 10 B5-C1|10 41.1 cM // 12834 /// BC034414 // Col6a2 // collagen, type VI, alpha 2 // 10 B5-C1|10 41.1 cM // 12834
6755125	0.00203311	0.73151	0.425488	1.34303	6755125	chr1	+	172569075	172612915	118	NM_177068 // Olfml2b // olfactomedin-like 2B // 1 H3|1 // 320078 /// ENSMUST00000046792 // Olfml2b // olfactomedin-like 2B // 1 H3|1 // 320078 /// BC025654 // Olfml2b // olfactomedin-like 2B // 1 H3|1 // 320078
6885345	0.00204514	0.73151	-0.42425	0.745226	6885345	chr2	-	24449653	24618674	435	NM_001042528 // Cacna1b // calcium channel, voltage-dependent, N type, alpha 1B subunit // 2 A2|2 18.0 cM // 12287 /// NM_007579 // Cacna1b // calcium channel, voltage-dependent, N type, alpha 1B subunit // 2 A2|2 18.0 cM // 12287 /// ENSMUST00000070864 // Cacna1b // calcium channel, voltage-dependent, N type, alpha 1B subunit // 2 A2|2 18.0 cM // 12287 /// ENSMUST00000041342 // Cacna1b // calciu…
6754830	0.00230212	0.73151	0.40768	1.32655	6754830	chr1	+	168060559	168118074	158	NM_021610 // Gpa33 // glycoprotein A33 (transmembrane) // 1 H2.3|1 86.2 cM // 59290 /// ENSMUST00000060833 // Gpa33 // glycoprotein A33 (transmembrane) // 1 H2.3|1 86.2 cM // 59290 /// AF247659 // Gpa33 // glycoprotein A33 (transmembrane) // 1 H2.3|1 86.2 cM // 59290
6858260	0.00230762	0.73151	-0.412637	0.751249	6858260	chr17	-	13033891	13060999	53	NM_008552 // Mas1 // MAS1 oncogene // 17 A1|17 7.45 cM // 17171 /// BC125537 // Mas1 // MAS1 oncogene // 17 A1|17 7.45 cM // 17171 /// BC120790 // Mas1 // MAS1 oncogene // 17 A1|17 7.45 cM // 17171 /// BC144900 // Mas1 // MAS1 oncogene // 17 A1|17 7.45 cM // 17171 /// ENSMUST00000162119 // Mas1 // MAS1 oncogene // 17 A1|17 7.45 cM // 17171 /// ENSMUST00000159223 // Mas1 // MAS1 oncogene // 17 A1|…
6957469	0.00232122	0.73151	-0.37425	0.771506	6957469	chr6	-	131579910	131580848	12	NM_199156 // Tas2r130 // taste receptor, type 2, member 130 // 6 F3|6 62.0 cM // 387355 /// ENSMUST00000067597 // Tas2r130 // taste receptor, type 2, member 130 // 6 F3|6 62.0 cM // 387355 /// BC119329 // Tas2r130 // taste receptor, type 2, member 130 // 6 F3|6 62.0 cM // 387355 /// ENSMUST00000111981 // Tas2r130 // taste receptor, type 2, member 130 // 6 F3|6 62.0 cM // 387355 /// AF412302 // St…
6909430	0.00233728	0.73151	0.324905	1.25258	6909430	chr3	-	130936383	130975381	165	NM_008212 // Hadh // hydroxyacyl-Coenzyme A dehydrogenase // 3 G3|3 // 15107 /// ENSMUST00000029610 // Hadh // hydroxyacyl-Coenzyme A dehydrogenase // 3 G3|3 // 15107 /// D29639 // Hadh // hydroxyacyl-Coenzyme A dehydrogenase // 3 G3|3 // 15107
6820040	0.00238734	0.73151	0.361075	1.28438	6820040	chr14	+	70009218	70095633	169	NM_033325 // Loxl2 // lysyl oxidase-like 2 // 14 D2|14 // 94352 /// ENSMUST00000100420 // Loxl2 // lysyl oxidase-like 2 // 14 D2|14 // 94352 /// ENSMUST00000022660 // Loxl2 // lysyl oxidase-like 2 // 14 D2|14 // 94352 /// BC086801 // Loxl2 // lysyl oxidase-like 2 // 14 D2|14 // 94352 /// ENSMUST00000111062 // Loxl2 // lysyl oxidase-like 2 // 14 D2|14 // 94352
6922324	0.00249651	0.73151	-0.23518	0.849579	6922324	chr4	-	63485420	63522361	96	NM_009403 // Tnfsf8 // tumor necrosis factor (ligand) superfamily, member 8 // 4 C1|4 32.2 cM // 21949 /// ENSMUST00000030047 // Tnfsf8 // tumor necrosis factor (ligand) superfamily, member 8 // 4 C1|4 32.2 cM // 21949 /// L09754 // Tnfsf8 // tumor necrosis factor (ligand) superfamily, member 8 // 4 C1|4 32.2 cM // 21949
6843680	0.00250292	0.73151	0.314117	1.24325	6843680	chr16	-	5008835	5013643	100	NM_133185 // Rogdi // rogdi homolog (Drosophila) // 16 A1|16 3.3 cM // 66049 /// BC006914 // Rogdi // rogdi homolog (Drosophila) // 16 A1|16 3.3 cM // 66049 /// ENSMUST00000023191 // Rogdi // rogdi homolog (Drosophila) // 16 A1|16 3.3 cM // 66049 /// ENSMUST00000090453 // Rogdi // rogdi homolog (Drosophila) // 16 A1|16 3.3 cM // 66049
6795228	0.00250351	0.73151	-0.515118	0.699736	6795228	chr12	+	56225446	56243251	60	NM_021529 // Ppp2r3c // protein phosphatase 2, regulatory subunit B'', gamma // 12 C1|12 // 59032 /// BC048158 // Fam177a // family with sequence similarity 177, member A // 12 C1|12 // 73385 /// BC048158 // 1700047I17Rik2 // RIKEN cDNA 1700047I17 gene 2 // 12 C1|12 // 100101807 /// BC024754 // Ppp2r3c // protein phosphatase 2, regulatory subunit B'', gamma // 12 C1|12 // 59032 /// BC005543 // Sr…
6768910	0.00255746	0.73151	0.514415	1.42841	6768910	chr10	+	75699126	75724044	84	NM_009115 // S100b // S100 protein, beta polypeptide, neural // 10 C1|10 41.0 cM // 20203 /// ENSMUST00000036387 // S100b // S100 protein, beta polypeptide, neural // 10 C1|10 41.0 cM // 20203 /// BC061178 // S100b // S100 protein, beta polypeptide, neural // 10 C1|10 41.0 cM // 20203
6760642	0.00258342	0.73151	0.967988	1.95611	6760642	chr1	-	92566771	92800755	424	AF064749 // Col6a3 // collagen, type VI, alpha 3 // 1 D|1 53.9 cM // 12835 /// BC049881 // Col6a3 // collagen, type VI, alpha 3 // 1 D|1 53.9 cM // 12835 /// ENSMUST00000066153 // Col6a3 // collagen, type VI, alpha 3 // 1 D|1 53.9 cM // 12835 /// ENSMUST00000056925 // Col6a3 // collagen, type VI, alpha 3 // 1 D|1 53.9 cM // 12835
6906620	0.00261259	0.73151	1.17091	2.25154	6906620	chr3	-	86349177	86375912	86	NM_011839 // Mab21l2 // mab-21-like 2 (C. elegans) // 3 F1|3 // 23937 /// ENSMUST00000077524 // Mab21l2 // mab-21-like 2 (C. elegans) // 3 F1|3 // 23937 /// AF126427 // Mab21l2 // mab-21-like 2 (C. elegans) // 3 F1|3 // 23937
6972159	0.00262364	0.73151	0.82501	1.77155	6972159	chr7	-	148084859	148086325	16	NM_007751 // Cox8b // cytochrome c oxidase, subunit VIIIb // 7 F5|7 68.8 cM // 12869 /// ENSMUST00000026561 // Cox8b // cytochrome c oxidase, subunit VIIIb // 7 F5|7 68.8 cM // 12869 /// BC086930 // Cox8b // cytochrome c oxidase, subunit VIIIb // 7 F5|7 68.8 cM // 12869
6801929	0.00272071	0.73151	0.335655	1.26195	6801929	chr12	-	78021242	78209178	186	NM_008558 // Max // Max protein // 12 D1-D3|12 32.0 cM // 17187 /// NM_001146176 // Max // Max protein // 12 D1-D3|12 32.0 cM // 17187 /// ENSMUST00000110395 // Max // Max protein // 12 D1-D3|12 32.0 cM // 17187 /// ENSMUST00000082136 // Max // Max protein // 12 D1-D3|12 32.0 cM // 17187 /// M63903 // Max // Max protein // 12 D1-D3|12 32.0 cM // 17187
6784260	0.00274333	0.73151	0.636795	1.55487	6784260	chr11	+	101191913	101213822	59	NM_009675 // Aoc3 // amine oxidase, copper containing 3 // 11|11 B2-B5 // 11754 /// ENSMUST00000103105 // Aoc3 // amine oxidase, copper containing 3 // 11|11 B2-B5 // 11754 /// AF054831 // Aoc3 // amine oxidase, copper containing 3 // 11|11 B2-B5 // 11754 /// ENSMUST00000017316 // Aoc3 // amine oxidase, copper containing 3 // 11|11 B2-B5 // 11754
6836558	0.00277016	0.73151	-0.816588	0.567783	6836558	chr15	-	71275541	71292834	49	NM_177819 // Fam135b // family with sequence similarity 135, member B // 15 D3|15 // 70363 /// BC119174 // Fam135b // family with sequence similarity 135, member B // 15 D3|15 // 70363 /// ENSMUST00000022953 // Fam135b // family with sequence similarity 135, member B // 15 D3|15 // 70363
6813740	0.0028877	0.745604	-0.815517	0.568205	6813740	chr13	-	60943980	60965816	47	NM_178098 // 4930486L24Rik // RIKEN cDNA 4930486L24 gene // 13 B2|13 // 214639 /// ENSMUST00000091569 // 4930486L24Rik // RIKEN cDNA 4930486L24 gene // 13 B2|13 // 214639 /// AY146988 // 4930486L24Rik // RIKEN cDNA 4930486L24 gene // 13 B2|13 // 214639
6984824	0.0030184	0.755147	0.549497	1.46358	6984824	chr8	-	105156854	105309234	284	NM_009866 // Cdh11 // cadherin 11 // 8 D2|8 46.5 cM // 12552 /// NR_030708 // 6820431F20Rik // cadherin 11 pseudogene // 8 A1.3|8 // 547150 /// ENSMUST00000075190 // Cdh11 // cadherin 11 // 8 D2|8 46.5 cM // 12552 /// BC046314 // Cdh11 // cadherin 11 // 8 D2|8 46.5 cM // 12552
6947692	0.00312776	0.755147	0.89541	1.86014	6947692	chr6	+	87323295	87329488	37	NM_025467 // Gkn2 // gastrokine 2 // 6|6 D2 // 66284 /// ENSMUST00000032128 // Gkn2 // gastrokine 2 // 6|6 D2 // 66284 /// AY943909 // Gkn2 // gastrokine 2 // 6|6 D2 // 66284
6764203	0.00313798	0.755147	-0.419698	0.747581	6764203	chr1	-	175060414	175083388	36	NM_146764 // Olfr1408 // olfactory receptor 1408 // 1 H3|1 // 258759 /// ENSMUST00000073663 // Olfr1408 // olfactory receptor 1408 // 1 H3|1 // 258759 /// BC119111 // Olfr1408 // olfactory receptor 1408 // 1 H3|1 // 258759
6964250	0.00316342	0.755147	0.41655	1.33473	6964250	chr7	+	133940993	133973729	97	NM_026884 // Fam57b // family with sequence similarity 57, member B // 7|7 F4 // 68952 /// NM_029978 // Fam57b // family with sequence similarity 57, member B // 7|7 F4 // 68952 /// NM_001146347 // Fam57b // family with sequence similarity 57, member B // 7|7 F4 // 68952 /// ENSMUST00000079423 // Fam57b // family with sequence similarity 57, member B // 7|7 F4 // 68952 /// ENSMUST00000098032 // F…
6876457	0.003181	0.755147	0.412135	1.33065	6876457	chr2	+	36639816	36659872	36	NM_146944 // Olfr348 // olfactory receptor 348 // 2 C1|2 // 258946 /// ENSMUST00000112950 // Olfr348 // olfactory receptor 348 // 2 C1|2 // 258946 /// ENSMUST00000056865 // Olfr348 // olfactory receptor 348 // 2 C1|2 // 258946
6911988	0.0034416	0.755147	0.551547	1.46566	6911988	chr4	+	17680792	18097569	412	NM_019724 // Mmp16 // matrix metallopeptidase 16 // 4 A3|4 3.6 cM // 17389 /// ENSMUST00000029881 // Mmp16 // matrix metallopeptidase 16 // 4 A3|4 3.6 cM // 17389 /// BC057926 // Mmp16 // matrix metallopeptidase 16 // 4 A3|4 3.6 cM // 17389 /// AB021228 // Mmp16 // matrix metallopeptidase 16 // 4 A3|4 3.6 cM // 17389 /// AF282844 // Mmp16 // matrix metallopeptidase 16 // 4 A3|4 3.6 cM // 17389 //…
6969088	0.00353577	0.755147	0.716032	1.64266	6969088	chr7	-	93543047	93546109	8	NM_146619 // Olfr303 // olfactory receptor 303 // 7 E1|7 // 258612 /// ENSMUST00000053958 // Olfr303 // olfactory receptor 303 // 7 E1|7 // 258612 /// BC132005 // Olfr303 // olfactory receptor 303 // 7 E1|7 // 258612
6871514	0.00356031	0.755147	0.339102	1.26497	6871514	chr19	-	10932323	10944494	77	NM_133804 // Tmem132a // transmembrane protein 132A // 19 A|19 // 98170 /// ENSMUST00000025645 // Tmem132a // transmembrane protein 132A // 19 A|19 // 98170 /// BC006896 // Tmem132a // transmembrane protein 132A // 19 A|19 // 98170
6977032	0.00356229	0.755147	0.464752	1.38008	6977032	chr8	+	73278598	73282572	53	NM_001166399 // Rab3a // RAB3A, member RAS oncogene family // 8 B3.3|8 32.6 cM // 19339 /// NM_009001 // Rab3a // RAB3A, member RAS oncogene family // 8 B3.3|8 32.6 cM // 19339 /// ENSMUST00000110093 // Rab3a // RAB3A, member RAS oncogene family // 8 B3.3|8 32.6 cM // 19339 /// ENSMUST00000110092 // Rab3a // RAB3A, member RAS oncogene family // 8 B3.3|8 32.6 cM // 19339 /// ENSMUST00000110090 // …
6749142	0.00359205	0.755147	0.581015	1.4959	6749142	chr1	+	45368295	45413500	298	NM_009930 // Col3a1 // collagen, type III, alpha 1 // 1 C1.1|1 25.0 cM // 12825 /// ENSMUST00000087883 // Col3a1 // collagen, type III, alpha 1 // 1 C1.1|1 25.0 cM // 12825 /// BC043089 // Col3a1 // collagen, type III, alpha 1 // 1 C1.1|1 25.0 cM // 12825
6867653	0.0036151	0.755147	0.992102	1.98908	6867653	chr19	+	4207788	4223485	60	NM_019952 // Clcf1 // cardiotrophin-like cytokine factor 1 // 19 A|19 // 56708 /// ENSMUST00000046506 // Clcf1 // cardiotrophin-like cytokine factor 1 // 19 A|19 // 56708 /// AF176913 // Clcf1 // cardiotrophin-like cytokine factor 1 // 19 A|19 // 56708 /// ENSMUST00000138090 // Clcf1 // cardiotrophin-like cytokine factor 1 // 19 A|19 // 56708
6846555	0.00366327	0.755147	-0.470775	0.721577	6846555	chr16	-	59283398	59284321	4	NM_146995 // Olfr202 // olfactory receptor 202 // 16 C2|16 // 258997 /// ENSMUST00000049859 // Olfr202 // olfactory receptor 202 // 16 C2|16 // 258997
6902192	0.00373843	0.755147	-0.313615	0.804623	6902192	chr3	+	145983527	146103101	268	NM_138744 // Ssx2ip // synovial sarcoma, X breakpoint 2 interacting protein // 3 H2|3 // 99167 /// ENSMUST00000106153 // Ssx2ip // synovial sarcoma, X breakpoint 2 interacting protein // 3 H2|3 // 99167 /// BC021749 // Ssx2ip // synovial sarcoma, X breakpoint 2 interacting protein // 3 H2|3 // 99167
6872290	0.003767	0.755147	0.43815	1.35487	6872290	chr19	-	24757506	24936453	226	NM_175013 // Pgm5 // phosphoglucomutase 5 // 19 B|19 // 226041 /// ENSMUST00000047666 // Pgm5 // phosphoglucomutase 5 // 19 B|19 // 226041 /// BC115937 // Pgm5 // phosphoglucomutase 5 // 19 B|19 // 226041
6847702	0.00380206	0.755147	-0.461595	0.726183	6847702	chr16	-	88774839	88826782	46	NM_013707 // Krtap14 // keratin associated protein 14 // 16 C3.3|16 // 23927 /// D85925 // Krtap14 // keratin associated protein 14 // 16 C3.3|16 // 23927
7015423	0.00392731	0.758196	0.404225	1.32338	7015423	chrX	-	7501402	7505733	16	NM_181548 // Eras // ES cell-expressed Ras // X A1.1|X // 353283 /// NM_013892 // Pcsk1n // proprotein convertase subtilisin/kexin type 1 inhibitor // X A1.1|X // 30052 /// ENSMUST00000033500 // Eras // ES cell-expressed Ras // X A1.1|X // 353283 /// ENSMUST00000041096 // Pcsk1n // proprotein convertase subtilisin/kexin type 1 inhibitor // X A1.1|X // 30052 /// AB093573 // Eras // ES cell-express…
6842998	0.00399571	0.758196	0.737012	1.66672	6842998	chr16	+	89015549	89016081	9	NM_130856 // Krtap16-8 // keratin associated protein 16-8 // 16 C3.3|16 // 68484 /// NM_010672 // Krtap6-1 // keratin associated protein 6-1 // 16 C3.3|16 // 16700 /// ENSMUST00000074637 // Krtap16-8 // keratin associated protein 16-8 // 16 C3.3|16 // 68484 /// D86419 // Gm10229 // predicted gene 10229 // 16 C3.3|16 // 100040201 /// D86421 // Gm10228 // predicted gene 10228 // 16 C3.3|16 // 10004…
6824826	0.00404774	0.758196	0.61122	1.52755	6824826	chr14	-	56206284	56210325	89	NM_011190 // Psme2 // proteasome (prosome, macropain) 28 subunit, beta // 14 C2-D1|14 22.5 cM // 19188 /// NM_001029855 // Psme2 // proteasome (prosome, macropain) 28 subunit, beta // 14 C2-D1|14 22.5 cM // 19188 /// ENSMUST00000161807 // Psme2 // proteasome (prosome, macropain) 28 subunit, beta // 14 C2-D1|14 22.5 cM // 19188 /// ENSMUST00000104958 // Psme2 // proteasome (prosome, macropain) 28 …
6750412	0.00409165	0.758196	0.341433	1.26701	6750412	chr1	+	72330953	72349677	29	NM_175564 // Tmem169 // transmembrane protein 169 // 1 C3|1 // 271711 /// ENSMUST00000027380 // Tmem169 // transmembrane protein 169 // 1 C3|1 // 271711 /// BC116730 // Tmem169 // transmembrane protein 169 // 1 C3|1 // 271711
6763787	0.00409525	0.758196	-0.29294	0.816237	6763787	chr1	-	167572007	167639868	119	NM_178593 // Rcsd1 // RCSD domain containing 1 // 1 H2.3|1 // 226594 /// NM_001038846 // Rcsd1 // RCSD domain containing 1 // 1 H2.3|1 // 226594 /// ENSMUST00000040357 // Rcsd1 // RCSD domain containing 1 // 1 H2.3|1 // 226594 /// ENSMUST00000097474 // Rcsd1 // RCSD domain containing 1 // 1 H2.3|1 // 226594 /// BC025872 // Rcsd1 // RCSD domain containing 1 // 1 H2.3|1 // 226594
6888688	0.00418623	0.758196	0.49922	1.41345	6888688	chr2	-	90092226	90093143	8	NM_146984 // Olfr142 // olfactory receptor 142 // 2 E1|2 // 406186 /// ENSMUST00000099752 // Olfr142 // olfactory receptor 142 // 2 E1|2 // 406186
6933283	0.0041929	0.758196	0.517397	1.43137	6933283	chr5	+	108259138	108260783	12	NR_003639 // 1700013N18Rik // ubiquitin-conjugating enzyme E2D 2 pseudogene // 5 F|5 // 73318
6925987	0.00422668	0.758196	0.27248	1.20788	6925987	chr4	-	133683328	133684686	36	NM_080559 // Sh3bgrl3 // SH3 domain binding glutamic acid-rich protein-like 3 // 4 D3|4 // 73723 /// ENSMUST00000030651 // Sh3bgrl3 // SH3 domain binding glutamic acid-rich protein-like 3 // 4 D3|4 // 73723 /// BC008110 // Sh3bgrl3 // SH3 domain binding glutamic acid-rich protein-like 3 // 4 D3|4 // 73723
6796345	0.00424324	0.758196	-0.238195	0.847805	6796345	chr12	+	80397254	81169247	752	NM_009014 // Rad51l1 // RAD51-like 1 (S. cerevisiae) // 12 C3|12 // 19363 /// U92068 // Rad51l1 // RAD51-like 1 (S. cerevisiae) // 12 C3|12 // 19363 /// ENSMUST00000079533 // Rad51l1 // RAD51-like 1 (S. cerevisiae) // 12 C3|12 // 19363
6824538	0.0042491	0.758196	0.361865	1.28509	6824538	chr14	-	50918068	50918982	4	NM_146663 // Olfr733 // olfactory receptor 733 // 14 C3-D1|14 // 258657 /// ENSMUST00000071208 // Olfr733 // olfactory receptor 733 // 14 C3-D1|14 // 258657 /// BC116806 // Olfr733 // olfactory receptor 733 // 14 C3-D1|14 // 258657
6942558	0.00428148	0.758196	0.644863	1.56359	6942558	chr5	-	138046334	138070180	174	NM_008788 // Pcolce // procollagen C-endopeptidase enhancer protein // 5 G2|5 78.0 cM // 18542 /// NM_027708 // Fbxo24 // F-box protein 24 // 5|5 G1 // 71176 /// ENSMUST00000031731 // Pcolce // procollagen C-endopeptidase enhancer protein // 5 G2|5 78.0 cM // 18542 /// ENSMUST00000031732 // Fbxo24 // F-box protein 24 // 5|5 G1 // 71176 /// AB008548 // Pcolce // procollagen C-endopeptidase enhance…
6807812	0.00472415	0.783628	0.47367	1.38864	6807812	chr13	+	67222618	67243317	40	NM_172392 // Zfp759 // zinc finger protein 759 // 13 B3|13 39.9 cM // 268670 /// ENSMUST00000052716 // Zfp759 // zinc finger protein 759 // 13 B3|13 39.9 cM // 268670 /// BC028265 // Zfp759 // zinc finger protein 759 // 13 B3|13 39.9 cM // 268670
6825096	0.00477471	0.783628	0.789453	1.72842	6825096	chr14	-	59878683	59916353	84	NM_172603 // Phf11 // PHD finger protein 11 // 14 C3|14 // 219131 /// NM_199015 // D14Ertd668e // DNA segment, Chr 14, ERATO Doi 668, expressed // 14 C3|14 22.5 cM // 219132 /// ENSMUST00000062307 // Phf11 // PHD finger protein 11 // 14 C3|14 // 219131 /// EU155109 // Phf11 // PHD finger protein 11 // 14 C3|14 // 219131 /// BC030186 // D14Ertd668e // DNA segment, Chr 14, ERATO Doi 668, expressed …
6984972	0.00478692	0.783628	0.774645	1.71077	6984972	chr8	-	107991395	107995302	33	NM_026481 // Tppp3 // tubulin polymerization-promoting protein family member 3 // 8|8 D1 // 67971 /// ENSMUST00000014990 // Tppp3 // tubulin polymerization-promoting protein family member 3 // 8|8 D1 // 67971 /// BC010788 // Tppp3 // tubulin polymerization-promoting protein family member 3 // 8|8 D1 // 67971
6897908	0.00486035	0.783628	-0.428375	0.743098	6897908	chr3	+	60806125	60943320	86	NM_008772 // P2ry1 // purinergic receptor P2Y, G-protein coupled 1 // 3 D|3 // 18441 /// ENSMUST00000029331 // P2ry1 // purinergic receptor P2Y, G-protein coupled 1 // 3 D|3 // 18441 /// BC138634 // P2ry1 // purinergic receptor P2Y, G-protein coupled 1 // 3 D|3 // 18441
6964011	0.00486113	0.783628	-0.346017	0.786753	6964011	chr7	+	128874758	128946288	107	NM_011326 // Scnn1g // sodium channel, nonvoltage-gated 1 gamma // 7 F2|7 56.0 cM // 20278 /// ENSMUST00000000221 // Scnn1g // sodium channel, nonvoltage-gated 1 gamma // 7 F2|7 56.0 cM // 20278 /// BC021338 // Scnn1g // sodium channel, nonvoltage-gated 1 gamma // 7 F2|7 56.0 cM // 20278
6768005	0.00486524	0.783628	-0.404647	0.755421	6768005	chr10	+	55826712	55837359	44	NM_001163833 // Msl3l2 // male-specific lethal 3-like 2 (Drosophila) // 10 B3|10 // 73390 /// ENSMUST00000063138 // Msl3l2 // male-specific lethal 3-like 2 (Drosophila) // 10 B3|10 // 73390 /// BC037487 // Msl3l2 // male-specific lethal 3-like 2 (Drosophila) // 10 B3|10 // 73390
6899034	0.00489726	0.783628	-0.595035	0.662028	6899034	chr3	+	87752615	87757298	32	NM_007759 // Crabp2 // cellular retinoic acid binding protein II // 3F1|3 // 12904 /// ENSMUST00000005019 // Crabp2 // cellular retinoic acid binding protein II // 3F1|3 // 12904 /// M35523 // Crabp2 // cellular retinoic acid binding protein II // 3F1|3 // 12904
6978883	0.00490252	0.783628	-0.36978	0.773901	6978883	chr8	+	108674274	108688612	92	NM_133792 // Pla2g15 // phospholipase A2, group XV // 8 D3|8 // 192654 /// ENSMUST00000034377 // Pla2g15 // phospholipase A2, group XV // 8 D3|8 // 192654 /// BC019373 // Pla2g15 // phospholipase A2, group XV // 8 D3|8 // 192654
6875706	0.00494689	0.783628	0.275235	1.21019	6875706	chr2	+	25145426	25146719	29	NM_146117 // Lrrc26 // leucine rich repeat containing 26 // 2 A3|2 // 227618 /// ENSMUST00000028337 // Lrrc26 // leucine rich repeat containing 26 // 2 A3|2 // 227618 /// BC004853 // Lrrc26 // leucine rich repeat containing 26 // 2 A3|2 // 227618
6791132	0.00496677	0.783628	-0.254857	0.83807	6791132	chr11	-	96620460	96650473	157	NM_028965 // Snx11 // sorting nexin 11 // 11 D|11 // 74479 /// NM_001163389 // Snx11 // sorting nexin 11 // 11 D|11 // 74479 /// ENSMUST00000021246 // Snx11 // sorting nexin 11 // 11 D|11 // 74479 /// ENSMUST00000107661 // Snx11 // sorting nexin 11 // 11 D|11 // 74479 /// BC014719 // Snx11 // sorting nexin 11 // 11 D|11 // 74479 /// ENSMUST00000127375 // Snx11 // sorting nexin 11 // 11 D|11 // 74…
6780744	0.00499083	0.783628	0.5335	1.44744	6780744	chr11	+	49327142	49328158	8	NM_146472 // Olfr1384 // olfactory receptor 1384 // 11 B1|11 // 258464 /// ENSMUST00000060434 // Olfr1384 // olfactory receptor 1384 // 11 B1|11 // 258464 /// BC119159 // Olfr1384 // olfactory receptor 1384 // 11 B1|11 // 258464
6850307	0.00513401	0.791338	0.411658	1.33021	6850307	chr17	+	37596580	37604097	12	NM_146835 // Olfr109 // olfactory receptor 109 // 17 B1|17 // 258832 /// ENSMUST00000031086 // Olfr109 // olfactory receptor 109 // 17 B1|17 // 258832 /// BC130246 // Olfr109 // olfactory receptor 109 // 17 B1|17 // 258832
6766455	0.00514723	0.791338	-0.270745	0.828891	6766455	chr10	+	21558337	21719699	320	NM_001161845 // Sgk1 // serum/glucocorticoid regulated kinase 1 // 10 A3|10 // 20393 /// NM_011361 // Sgk1 // serum/glucocorticoid regulated kinase 1 // 10 A3|10 // 20393 /// NM_001161850 // Sgk1 // serum/glucocorticoid regulated kinase 1 // 10 A3|10 // 20393 /// NM_001161847 // Sgk1 // serum/glucocorticoid regulated kinase 1 // 10 A3|10 // 20393 /// NM_001161849 // Sgk1 // serum/glucocorticoid r…
6906324	0.00525379	0.791338	-0.99767	0.500808	6906324	chr3	-	81761031	81797508	117	NM_019911 // Tdo2 // tryptophan 2,3-dioxygenase // 3 E3|3 // 56720 /// ENSMUST00000029645 // Tdo2 // tryptophan 2,3-dioxygenase // 3 E3|3 // 56720 /// BC018390 // Tdo2 // tryptophan 2,3-dioxygenase // 3 E3|3 // 56720
7017601	0.00526683	0.791338	0.263937	1.20075	7017601	chrX	-	71136553	71156672	170	NM_138630 // Arhgap4 // Rho GTPase activating protein 4 // X A7.3|X // 171207 /// NM_001162423 // Arhgap4 // Rho GTPase activating protein 4 // X A7.3|X // 171207 /// NM_001162424 // Arhgap4 // Rho GTPase activating protein 4 // X A7.3|X // 171207 /// AF443826 // Arhgap4 // Rho GTPase activating protein 4 // X A7.3|X // 171207 /// ENSMUST00000114408 // Arhgap4 // Rho GTPase activating protein 4 /…
6779834	0.00528923	0.791338	-0.35555	0.781572	6779834	chr11	+	32121030	32132700	84	NM_010822 // Mpg // N-methylpurine-DNA glycosylase // 11 A4|11 16.0 cM // 268395 /// ENSMUST00000020528 // Mpg // N-methylpurine-DNA glycosylase // 11 A4|11 16.0 cM // 268395 /// ENSMUST00000020530 // Nprl3 // nitrogen permease regulator-like 3 (S. cerevisiae) // 11 A4|11 16.0 cM // 17168 /// BC014754 // Mpg // N-methylpurine-DNA glycosylase // 11 A4|11 16.0 cM // 268395 /// ENSMUST00000142964 //…
6865792	0.00529069	0.791338	1.14052	2.2046	6865792	chr18	-	58168277	58392191	719	NM_010181 // Fbn2 // fibrillin 2 // 18 D-E1|18 29.0 cM // 14119 /// ENSMUST00000025497 // Fbn2 // fibrillin 2 // 18 D-E1|18 29.0 cM // 14119 /// ENSMUST00000058192 // Fbn2 // fibrillin 2 // 18 D-E1|18 29.0 cM // 14119
6994790	0.0053247	0.791338	0.690192	1.6135	6994790	chr9	-	39345212	39494527	214	NM_178737 // AW551984 // expressed sequence AW551984 // 9 A5.1|9 // 244810 /// ENSMUST00000119722 // AW551984 // expressed sequence AW551984 // 9 A5.1|9 // 244810 /// ENSMUST00000042485 // AW551984 // expressed sequence AW551984 // 9 A5.1|9 // 244810 /// BC061211 // AW551984 // expressed sequence AW551984 // 9 A5.1|9 // 244810 /// ENSMUST00000086047 // AW551984 // expressed sequence AW551984 // 9…
6946194	0.00546065	0.791338	-0.417573	0.748683	6946194	chr6	+	51280493	51283705	20	BC022713 // BC022713 // cDNA sequence BC022713 // 6 B3|6 // 269739
6837095	0.00546824	0.791338	0.253945	1.19246	6837095	chr15	-	79088632	79115947	94	NM_177580 // Baiap2l2 // BAI1-associated protein 2-like 2 // 15 E1|15 // 207495 /// ENSMUST00000018270 // Baiap2l2 // BAI1-associated protein 2-like 2 // 15 E1|15 // 207495 /// BC048937 // Baiap2l2 // BAI1-associated protein 2-like 2 // 15 E1|15 // 207495
6759021	0.00553619	0.791338	0.430677	1.34787	6759021	chr1	-	59643412	59727658	140	NM_009460 // Sumo1 // SMT3 suppressor of mif two 3 homolog 1 (yeast) // 1|1 C2-C3 // 22218 /// ENSMUST00000091374 // Sumo1 // SMT3 suppressor of mif two 3 homolog 1 (yeast) // 1|1 C2-C3 // 22218 /// ENSMUST00000027175 // Sumo1 // SMT3 suppressor of mif two 3 homolog 1 (yeast) // 1|1 C2-C3 // 22218 /// BC083158 // Sumo1 // SMT3 suppressor of mif two 3 homolog 1 (yeast) // 1|1 C2-C3 // 22218
6819629	0.00554567	0.791338	-0.354668	0.78205	6819629	chr14	+	62226294	62231670	29	NM_206974 // Kcnrg // potassium channel regulator // 14 D1|14 // 328424 /// NM_001039105 // Kcnrg // potassium channel regulator // 14 D1|14 // 328424 /// ENSMUST00000051184 // Kcnrg // potassium channel regulator // 14 D1|14 // 328424 /// BC147092 // Kcnrg // potassium channel regulator // 14 D1|14 // 328424
6819276	0.00555074	0.791338	-0.355447	0.781627	6819276	chr14	+	56383328	56387326	23	NM_008519 // Ltb4r1 // leukotriene B4 receptor 1 // 14 C3|14 20.5 cM // 16995 /// ENSMUST00000057569 // Ltb4r1 // leukotriene B4 receptor 1 // 14 C3|14 20.5 cM // 16995 /// ENSMUST00000044554 // Ltb4r2 // leukotriene B4 receptor 2 // 14|14 C1 // 57260 /// AF044030 // Ltb4r1 // leukotriene B4 receptor 1 // 14 C3|14 20.5 cM // 16995
6953810	0.0055877	0.79175	-1.01991	0.493149	6953810	chr6	-	55120631	55125032	32	NM_009349 // Inmt // indolethylamine N-methyltransferase // 6 B3|6 // 21743 /// ENSMUST00000003569 // Inmt // indolethylamine N-methyltransferase // 6 B3|6 // 21743 /// BC013518 // Inmt // indolethylamine N-methyltransferase // 6 B3|6 // 21743
6849968	0.00574734	0.797164	-0.578765	0.669537	6849968	chr17	+	33876108	34478654	153	NM_010382 // H2-Eb1 // histocompatibility 2, class II antigen E beta // 17 B1|17 18.66 cM // 14969 /// NM_001033978 // H2-Eb2 // histocompatibility 2, class II antigen E beta2 // 17 B1|17 18.67 cM // 381091 /// ENSMUST00000076311 // H2-Eb1 // histocompatibility 2, class II antigen E beta // 17 B1|17 18.66 cM // 14969 /// ENSMUST00000050325 // H2-Eb2 // histocompatibility 2, class II antigen E bet…
6791479	0.005837	0.797164	0.220672	1.16528	6791479	chr11	-	101138731	101140408	32	NM_026618 // Ccdc56 // coiled-coil domain containing 56 // 11 D|11 60.0 cM // 52469 /// ENSMUST00000017332 // Ccdc56 // coiled-coil domain containing 56 // 11 D|11 60.0 cM // 52469 /// ENSMUST00000103107 // Cntd1 // cyclin N-terminal domain containing 1 // 11 D|11 // 68107 /// BC026206 // Ccdc56 // coiled-coil domain containing 56 // 11 D|11 60.0 cM // 52469
6941173	0.00584685	0.797164	0.426075	1.34357	6941173	chr5	-	114062383	114100415	28	NM_008153 // Cmklr1 // chemokine-like receptor 1 // 5 F|5 // 14747 /// ENSMUST00000047936 // Cmklr1 // chemokine-like receptor 1 // 5 F|5 // 14747 /// BC100612 // Cmklr1 // chemokine-like receptor 1 // 5 F|5 // 14747 /// ENSMUST00000132065 // Cmklr1 // chemokine-like receptor 1 // 5 F|5 // 14747 /// ENSMUST00000142854 // Cmklr1 // chemokine-like receptor 1 // 5 F|5 // 14747
6768014	0.0058955	0.797164	-0.495473	0.709329	6768014	chr10	+	56091000	56203783	151	NM_010288 // Gja1 // gap junction protein, alpha 1 // 10 B4|10 29.0 cM // 14609 /// ENSMUST00000068581 // Gja1 // gap junction protein, alpha 1 // 10 B4|10 29.0 cM // 14609 /// AY427559 // Gja1 // gap junction protein, alpha 1 // 10 B4|10 29.0 cM // 14609
6837604	0.00591304	0.797164	0.233795	1.17592	6837604	chr15	-	85729164	85864200	376	NM_009886 // Celsr1 // cadherin, EGF LAG seven-pass G-type receptor 1 (flamingo homolog, Drosophila) // 15 E2|15 49.0 cM // 12614 /// ENSMUST00000016172 // Celsr1 // cadherin, EGF LAG seven-pass G-type receptor 1 (flamingo homolog, Drosophila) // 15 E2|15 49.0 cM // 12614 /// AF031572 // Celsr1 // cadherin, EGF LAG seven-pass G-type receptor 1 (flamingo homolog, Drosophila) // 15 E2|15 49.0 cM //…
6765325	0.00594496	0.797164	-0.43099	0.741753	6765325	chr1	-	195047814	195090228	126	NM_008288 // Hsd11b1 // hydroxysteroid 11-beta dehydrogenase 1 // 1 H6|1 // 15483 /// NM_001044751 // Hsd11b1 // hydroxysteroid 11-beta dehydrogenase 1 // 1 H6|1 // 15483 /// ENSMUST00000161737 // Hsd11b1 // hydroxysteroid 11-beta dehydrogenase 1 // 1 H6|1 // 15483 /// ENSMUST00000016338 // Hsd11b1 // hydroxysteroid 11-beta dehydrogenase 1 // 1 H6|1 // 15483 /// BC132364 // Hsd11b1 // hydroxyster…
6841160	0.00610516	0.797164	0.603353	1.51924	6841160	chr16	+	45093535	45128170	104	NM_026439 // Ccdc80 // coiled-coil domain containing 80 // 16|16 B5 // 67896 /// ENSMUST00000099498 // Ccdc80 // coiled-coil domain containing 80 // 16|16 B5 // 67896 /// ENSMUST00000061050 // Ccdc80 // coiled-coil domain containing 80 // 16|16 B5 // 67896 /// AB075019 // Ccdc80 // coiled-coil domain containing 80 // 16|16 B5 // 67896
6866852	0.00613184	0.797164	0.84853	1.80067	6866852	chr18	-	78278453	78338858	96	NM_001171010 // Slc14a1 // solute carrier family 14 (urea transporter), member 1 // 18 E3|18 // 108052 /// NM_028122 // Slc14a1 // solute carrier family 14 (urea transporter), member 1 // 18 E3|18 // 108052 /// NM_001171011 // Slc14a1 // solute carrier family 14 (urea transporter), member 1 // 18 E3|18 // 108052 /// ENSMUST00000091813 // Slc14a1 // solute carrier family 14 (urea transporter), mem…
[truncated: 758 more rows]

## Sheet: CD F vs M
Spot ID	Raw pValue	Adj pValue	logFC	Ratio F/M	probeset_id	seqname	strand	start	stop	total_probes	gene_assignment
[truncated: 576 more rows]

[truncated: 1 more sheets: HFD F vs M]
